# Supplementary material for: Emergent discrete space-time crystal of Majorana-like quasiparticles in chiral liquid crystals
Source: Nat Commun. 2026 Mar 24;17:4376. doi: 10.1038/s41467-026-70880-8 (PMC13179321; doi:10.1038/s41467-026-70880-8)
Supplement: Supplementary file 14 — Source Data [file 41467_2026_70880_MOESM14_ESM.xlsx]

## Sheet: Fig.1f
left		right
f(Hz)	normalized amplitude	f(Hz)	normalized amplitude
0.488	0.015	0.999	0.009
0.52	0.025	1.11	0.002
0.553	0.023	1.221	0.003
0.585	0.023	1.332	0.006
0.618	0.028	1.443	0.004
0.65	0.027	1.554	0.002
0.683	0.029	1.665	0.007
0.715	0.035	1.776	0.007
0.748	0.031	1.887	0.017
0.78	0.032	1.998	1
0.813	0.038	2.109	0.02
0.846	0.049	2.22	0.01
0.878	0.075	2.331	0.007
0.911	0.101	2.442	0.003
0.943	0.292	2.553	0.005
0.976	1	2.664	0.008
1.008	0.852	2.775	0.002
1.041	0.457	2.886	0.002
1.073	0.306	2.997	0.011
1.106	0.177	3.108	0.003
1.138	0.091
1.171	0.063
1.203	0.057
1.236	0.051
1.268	0.051
1.301	0.04
1.333	0.039
1.366	0.047
1.398	0.044
1.431	0.042
1.463	0.042
1.496	0.056
1.528	0.046

## Sheet: Fig. 1k
t/TE	Blue signals (a. u.)
1	0.524
2	0.468
3	0.53
4	0.474
5	0.524
6	0.473
7	0.494
8	0.468
9	0.52
10	0.477
11	0.514
12	0.463
13	0.52
14	0.471
15	0.512
16	0.473
17	0.514
18	0.487
19	0.525
20	0.473
21	0.532
22	0.459
23	0.518
24	0.464
25	0.533
26	0.477
27	0.523
28	0.487
29	0.51
30	0.465
31	0.512
32	0.463
33	0.545
34	0.503
35	0.524
36	0.45
37	0.549
38	0.477
39	0.506
40	0.484
41	0.505
42	0.472
43	0.535
44	0.465
45	0.534
46	0.47
47	0.501
48	0.483
49	0.523
50	0.473
51	0.522
52	0.469
53	0.503
54	0.467
55	0.528
56	0.471
57	0.532
58	0.46
59	0.521
60	0.468
61	0.527
62	0.49
63	0.52
64	0.475
65	0.522
66	0.474
67	0.532
68	0.449
69	0.523
70	0.459
71	0.523
72	0.47
73	0.516
74	0.464
75	0.525
76	0.459
77	0.499
78	0.486
79	0.519
80	0.465
81	0.508
82	0.469
83	0.536
84	0.469
85	0.548
86	0.466
87	0.541
88	0.476
89	0.499
90	0.486
91	0.528
92	0.458
93	0.515
94	0.456
95	0.541
96	0.46
97	0.521
98	0.465
99	0.496
100	0.459
101	0.541
102	0.47
103	0.523
104	0.484
105	0.539
106	0.47
107	0.547
108	0.462
109	0.542
110	0.494
111	0.545
112	0.468
113	0.513
114	0.468
115	0.533
116	0.475
117	0.521
118	0.473
119	0.532

## Sheet: Fig. 1l
top		bottom
t/TE	Δx(μm)	t/TE	Δx(μm)
0	0.502	0	-0.45
1	-0.435	1	0.532
2	0.355	2	-0.573
3	-0.357	3	0.514
4	0.617	4	-0.483
5	-0.683	5	0.513
6	0.369	6	-0.579
7	-0.581	7	0.621
8	0.839	8	-0.603
9	-0.494	9	0.533
10	0.631	10	-0.398
11	-0.617	11	0.572
12	0.302	12	-0.613
13	-0.563	13	0.549
14	0.497	14	-0.472
15	-0.381	15	0.375
16	0.624	16	-0.312
17	-0.669	17	0.591
18	0.467	18	-0.627
19	-0.292	19	0.21
20	0.586	20	-0.136
21	-0.79	21	0.276
22	0.65	22	-0.511
23	-0.492	23	0.578
24	0.393	24	-0.515
25	-0.582	25	0.616
26	0.553	26	-0.558
27	-0.462	27	0.46
28	0.541	28	-0.483
29	-0.452	29	0.726
30	0.45	30	-0.767
31	-0.613	31	0.547
32	0.72	32	-0.479
33	-0.665	33	0.49
34	0.3	34	-0.593
35	-0.325	35	0.717
36	0.565	36	-0.561
37	-0.668	37	0.419
38	0.515	38	-0.415
39	-0.349	39	0.4
40	0.447	40	-0.467
41	-0.483	41	0.678
42	0.652	42	-0.516
43	-0.544	43	0.417
44	0.328	44	-0.497
45	-0.344	45	0.471
46	0.42	46	-0.511
47	-0.262	47	0.619
48	0.428	48	-0.574
49	-0.821	49	0.467
50	0.653	50	-0.27
51	-0.273	51	0.21
52	0.217	52	-0.563
53	-0.484	53	0.653
54	0.496	54	-0.505
55	-0.546	55	0.516
56	0.551	56	-0.641
57	-0.529	57	0.504
58	0.739	58	-0.395
59	-0.747	59	0.504
60	0.564	60	-0.515
61	-0.487	61	0.356
62	0.714	62	-0.493
63	-0.714	63	0.652
64	0.577	64	-0.525
65	-0.631	65	0.775
66	0.574	66	-0.575
67	-0.525	67	0.455
68	0.389	68	-0.649
69	-0.347	69	0.343
70	0.611	70	-0.428
71	-0.456	71	0.634
72	0.488	72	-0.543
73	-0.595	73	0.446
74	0.459	74	-0.519
75	-0.469	75	0.611
76	0.618	76	-0.51
77	-0.401	77	0.516
78	0.302	78	-0.69
79	-0.734	79	0.482
80	0.726	80	-0.367
81	-0.678	81	0.541
82	0.445	82	-0.487
83	-0.661	83	0.508
84	0.599	84	-0.673
85	-0.605	85	0.621
86	0.647	86	-0.58
87	-0.538	87	0.533
88	0.517	88	-0.515
89	-0.64	89	0.712
90	0.683	90	-0.64
91	-0.659	91	0.59
92	0.582	92	-0.489
93	-0.451	93	0.438
94	0.55	94	-0.628
95	-0.73	95	0.544
96	0.653	96	-0.507
97	-0.576	97	0.559
98	0.563	98	-0.596
99	-0.59	99	0.64
100	0.534	100	-0.464
101	-0.668	101	0.563
102	0.615	102	-0.575
103	-0.408	103	0.446
104	0.329	104	-0.551
105	-0.613	105	0.573
106	0.664	106	-0.399
107	-0.679	107	0.515
108	0.628	108	-0.464
109	-0.604	109	0.622
110	0.66	110	-0.537
111	-0.588	111	0.635
112	0.331	112	-0.584
113	-0.421	113	0.674
114	0.507	114	-0.66
115	-0.697	115	0.511
116	0.591	116	-0.473
117	-0.528	117	0.59
118	0.528	118	-0.59

## Sheet: Fig. 1m
top		bottom
t/TE	Δx(μm)	t/TE	Δx(μm)
0	0.542	0	-0.524
1	-0.48	1	0.494
2	0.456	2	-0.515
3	-0.515	3	0.474
4	0.585	4	-0.441
5	-0.574	5	0.475
6	0.532	6	-0.547
7	-0.536	7	0.515
8	0.506	8	-0.505
9	-0.45	9	0.48
10	0.441	10	-0.527
11	-0.468	11	0.508
12	0.491	12	-0.475
13	-0.569	13	0.413
14	0.546	14	-0.467
15	-0.507	15	0.517
16	0.506	16	-0.537
17	-0.521	17	0.51
18	0.558	18	-0.431
19	-0.477	19	0.437
20	0.478	20	-0.421
21	-0.603	21	0.442
22	0.5	22	-0.552
23	-0.475	23	0.547
24	0.497	24	-0.541
25	-0.514	25	0.464
26	0.549	26	-0.413
27	-0.513	27	0.455
28	0.531	28	-0.493
29	-0.515	29	0.532
30	0.441	30	-0.577
31	-0.455	31	0.548
32	0.496	32	-0.445
33	-0.511	33	0.457
34	0.459	34	-0.569
35	-0.462	35	0.483
36	0.515	36	-0.46
37	-0.526	37	0.515
38	0.496	38	-0.522
39	-0.488	39	0.495
40	0.475	40	-0.463
41	-0.427	41	0.462
42	0.496	42	-0.488
43	-0.531	43	0.481
44	0.44	44	-0.503
45	-0.48	45	0.486
46	0.497	46	-0.5
47	-0.378	47	0.448
48	0.48	48	-0.387
49	-0.602	49	0.485
50	0.519	50	-0.501
51	-0.441	51	0.396
52	0.45	52	-0.436
53	-0.503	53	0.509
54	0.503	54	-0.505
55	-0.485	55	0.428
56	0.443	56	-0.444
57	-0.47	57	0.534
58	0.495	58	-0.51
59	-0.487	59	0.49
60	0.471	60	-0.554
61	-0.524	61	0.527
62	0.573	62	-0.389
63	-0.563	63	0.405
64	0.515	64	-0.524
65	-0.476	65	0.514
66	0.483	66	-0.48
67	-0.476	67	0.486
68	0.499	68	-0.434
69	-0.531	69	0.411
70	0.511	70	-0.489
71	-0.473	71	0.513
72	0.52	72	-0.49
73	-0.507	73	0.513
74	0.498	74	-0.5
75	-0.516	75	0.509
76	0.537	76	-0.5
77	-0.471	77	0.504
78	0.453	78	-0.502
79	-0.566	79	0.423
80	0.505	80	-0.457
81	-0.572	81	0.539
82	0.589	82	-0.541
83	-0.527	83	0.524
84	0.501	84	-0.525
85	-0.565	85	0.52
86	0.459	86	-0.631
87	-0.472	87	0.589
88	0.59	88	-0.479
89	-0.533	89	0.477
90	0.528	90	-0.475
91	-0.479	91	0.562
92	0.497	92	-0.545
93	-0.478	93	0.447
94	0.464	94	-0.489
95	-0.521	95	0.482
96	0.499	96	-0.415
97	-0.464	97	0.424
98	0.462	98	-0.491
99	-0.464	99	0.547
100	0.512	100	-0.492
101	-0.551	101	0.483
102	0.536	102	-0.515
103	-0.496	103	0.548
104	0.401	104	-0.624
105	-0.474	105	0.501
106	0.56	106	-0.493
107	-0.549	107	0.516
108	0.524	108	-0.573
109	-0.545	109	0.57
110	0.535	110	-0.476
111	-0.564	111	0.49
112	0.498	112	-0.565
113	-0.485	113	0.546
114	0.49	114	-0.538
115	-0.548	115	0.555
116	0.502	116	-0.623
117	-0.525	117	0.512
118	0.525	118	-0.512

## Sheet: Fig. 2b
t(s)	voltage(V)	t(s)	transmission
-0.1	0	-0.1	0.905
-0.099	0	-0.099	0.905
-0.098	0	-0.098	0.905
-0.097	0	-0.097	0.895
-0.096	0	-0.096	0.886
-0.095	0	-0.095	0.886
-0.094	0	-0.094	0.876
-0.093	0	-0.093	0.876
-0.092	0	-0.092	0.886
-0.091	0	-0.091	0.895
-0.09	0	-0.09	0.895
-0.089	0	-0.089	0.905
-0.088	0	-0.088	0.905
-0.087	0	-0.087	0.905
-0.086	0	-0.086	0.905
-0.085	0	-0.085	0.905
-0.084	0	-0.084	0.905
-0.083	0	-0.083	0.905
-0.082	0	-0.082	0.905
-0.081	0	-0.081	0.905
-0.08	0	-0.08	0.905
-0.079	0	-0.079	0.905
-0.078	0	-0.078	0.905
-0.077	0	-0.077	0.905
-0.076	0	-0.076	0.905
-0.075	0	-0.075	0.895
-0.074	0	-0.074	0.895
-0.073	0	-0.073	0.895
-0.072	0	-0.072	0.895
-0.071	0	-0.071	0.895
-0.07	0	-0.07	0.905
-0.069	0	-0.069	0.905
-0.068	0	-0.068	0.905
-0.067	0	-0.067	0.895
-0.066	0	-0.066	0.895
-0.065	0	-0.065	0.895
-0.064	0	-0.064	0.895
-0.063	0	-0.063	0.886
-0.062	0	-0.062	0.895
-0.061	0	-0.061	0.886
-0.06	0	-0.06	0.886
-0.059	0	-0.059	0.886
-0.058	0	-0.058	0.895
-0.057	0	-0.057	0.895
-0.056	0	-0.056	0.905
-0.055	0	-0.055	0.895
-0.054	0	-0.054	0.895
-0.053	0	-0.053	0.895
-0.052	0	-0.052	0.905
-0.051	0	-0.051	0.905
-0.05	0	-0.05	0.914
-0.049	0	-0.049	0.905
-0.048	0	-0.048	0.905
-0.047	0	-0.047	0.895
-0.046	0	-0.046	0.895
-0.045	0	-0.045	0.895
-0.044	0	-0.044	0.905
-0.043	0	-0.043	0.905
-0.042	0	-0.042	0.905
-0.041	0	-0.041	0.905
-0.04	0	-0.04	0.905
-0.039	0	-0.039	0.905
-0.038	0	-0.038	0.905
-0.037	0	-0.037	0.905
-0.036	0	-0.036	0.905
-0.035	0	-0.035	0.895
-0.034	0	-0.034	0.895
-0.033	0	-0.033	0.886
-0.032	0	-0.032	0.876
-0.031	0	-0.031	0.867
-0.03	0	-0.03	0.876
-0.029	0	-0.029	0.876
-0.028	0	-0.028	0.886
-0.027	0	-0.027	0.895
-0.026	0	-0.026	0.905
-0.025	0	-0.025	0.905
-0.024	0	-0.024	0.905
-0.023	0	-0.023	0.905
-0.022	0	-0.022	0.905
-0.021	0	-0.021	0.895
-0.02	0	-0.02	0.895
-0.019	0	-0.019	0.895
-0.018	0	-0.018	0.886
-0.017	0	-0.017	0.876
-0.016	0	-0.016	0.886
-0.015	0	-0.015	0.886
-0.014	0	-0.014	0.876
-0.013	0	-0.013	0.876
-0.012	0	-0.012	0.886
-0.011	0	-0.011	0.886
-0.01	0	-0.01	0.886
-0.009	0	-0.009	0.895
-0.008	0	-0.008	0.895
-0.007	0	-0.007	0.895
-0.006	0	-0.006	0.895
-0.005	0	-0.005	0.886
-0.004	0	-0.004	0.886
-0.003	0	-0.003	0.895
-0.002	0	-0.002	0.895
-0.001	0	-0.001	0.895
0	0	0	0.905
0.001	0	0.001	0.905
0.002	0	0.002	0.905
0.003	0	0.003	0.905
0.004	0	0.004	0.905
0.005	0	0.005	0.79
0.006	0	0.006	0.629
0.007	50	0.007	0.467
0.008	50	0.008	0.305
0.009	50	0.009	0.143
0.01	50	0.01	0.095
0.011	50	0.011	0.086
0.012	50	0.012	0.076
0.013	50	0.013	0.067
0.014	50	0.014	0.057
0.015	50	0.015	0.048
0.016	50	0.016	0.048
0.017	50	0.017	0.048
0.018	50	0.018	0.048
0.019	50	0.019	0.048
0.02	50	0.02	0.038
0.021	50	0.021	0.038
0.022	50	0.022	0.038
0.023	50	0.023	0.038
0.024	50	0.024	0.038
0.025	50	0.025	0.048
0.026	50	0.026	0.048
0.027	50	0.027	0.048
0.028	50	0.028	0.038
0.029	50	0.029	0.038
0.03	50	0.03	0.038
0.031	50	0.031	0.029
0.032	50	0.032	0.029
0.033	50	0.033	0.029
0.034	50	0.034	0.029
0.035	50	0.035	0.019
0.036	50	0.036	0.029
0.037	50	0.037	0.029
0.038	50	0.038	0.038
0.039	50	0.039	0.038
0.04	50	0.04	0.038
0.041	50	0.041	0.029
0.042	50	0.042	0.019
0.043	50	0.043	0.01
0.044	50	0.044	0
0.045	50	0.045	0
0.046	50	0.046	0.01
0.047	50	0.047	0.019
0.048	50	0.048	0.019
0.049	50	0.049	0.019
0.05	50	0.05	0.029
0.051	50	0.051	0.029
0.052	50	0.052	0.019
0.053	50	0.053	0.019
0.054	50	0.054	0.019
0.055	50	0.055	0.01
0.056	50	0.056	0.01
0.057	50	0.057	0.019
0.058	50	0.058	0.019
0.059	50	0.059	0.019
0.06	50	0.06	0.029
0.061	50	0.061	0.029
0.062	50	0.062	0.029
0.063	50	0.063	0.038
0.064	50	0.064	0.038
0.065	50	0.065	0.029
0.066	50	0.066	0.019
0.067	50	0.067	0.01
0.068	50	0.068	0.01
0.069	50	0.069	0.019
0.07	50	0.07	0.019
0.071	50	0.071	0.029
0.072	50	0.072	0.038
0.073	50	0.073	0.038
0.074	50	0.074	0.038
0.075	50	0.075	0.048
0.076	50	0.076	0.048
0.077	50	0.077	0.048
0.078	50	0.078	0.048
0.079	50	0.079	0.048
0.08	50	0.08	0.048
0.081	50	0.081	0.048
0.082	50	0.082	0.048
0.083	50	0.083	0.048
0.084	50	0.084	0.048
0.085	50	0.085	0.048
0.086	50	0.086	0.048
0.087	50	0.087	0.048
0.088	50	0.088	0.057
0.089	50	0.089	0.057
0.09	50	0.09	0.057
0.091	50	0.091	0.057
0.092	50	0.092	0.057
0.093	50	0.093	0.057
0.094	50	0.094	0.067
0.095	50	0.095	0.067
0.096	50	0.096	0.076
0.097	50	0.097	0.076
0.098	50	0.098	0.076
0.099	50	0.099	0.076
0.1	50	0.1	0.086
0.101	50	0.101	0.086
0.102	50	0.102	0.086
0.103	50	0.103	0.076
0.104	50	0.104	0.067
0.105	50	0.105	0.057
0.106	50	0.106	0.048
0.107	50	0.107	0.048
0.108	50	0.108	0.057
0.109	50	0.109	0.057
0.11	50	0.11	0.067
0.111	50	0.111	0.076
0.112	50	0.112	0.086
0.113	50	0.113	0.086
0.114	50	0.114	0.095
0.115	50	0.115	0.095
0.116	50	0.116	0.086
0.117	50	0.117	0.076
0.118	50	0.118	0.076
0.119	50	0.119	0.067
0.12	50	0.12	0.057
0.121	50	0.121	0.067
0.122	50	0.122	0.067
0.123	50	0.123	0.067
0.124	50	0.124	0.076
0.125	50	0.125	0.076
0.126	50	0.126	0.067
0.127	50	0.127	0.076
0.128	50	0.128	0.067
0.129	50	0.129	0.057
0.13	50	0.13	0.057
0.131	50	0.131	0.057
0.132	50	0.132	0.048
0.133	50	0.133	0.048
0.134	50	0.134	0.057
0.135	50	0.135	0.067
0.136	50	0.136	0.067
0.137	50	0.137	0.067
0.138	50	0.138	0.076
0.139	50	0.139	0.076
0.14	50	0.14	0.076
0.141	50	0.141	0.076
0.142	50	0.142	0.086
0.143	50	0.143	0.076
0.144	50	0.144	0.067
0.145	50	0.145	0.067
0.146	50	0.146	0.067
0.147	50	0.147	0.057
0.148	50	0.148	0.057
0.149	50	0.149	0.067
0.15	50	0.15	0.067
0.151	50	0.151	0.076
0.152	50	0.152	0.086
0.153	50	0.153	0.095
0.154	50	0.154	0.095
0.155	50	0.155	0.095
0.156	50	0.156	0.095
0.157	50	0.157	0.086
0.158	50	0.158	0.076
0.159	50	0.159	0.067
0.16	50	0.16	0.067
0.161	50	0.161	0.067
0.162	50	0.162	0.067
0.163	50	0.163	0.067
0.164	50	0.164	0.076
0.165	50	0.165	0.076
0.166	50	0.166	0.076
0.167	50	0.167	0.086
0.168	50	0.168	0.095
0.169	50	0.169	0.086
0.17	50	0.17	0.086
0.171	50	0.171	0.076
0.172	50	0.172	0.076
0.173	50	0.173	0.076
0.174	50	0.174	0.086
0.175	50	0.175	0.086
0.176	50	0.176	0.095
0.177	50	0.177	0.095
0.178	50	0.178	0.095
0.179	50	0.179	0.095
0.18	50	0.18	0.095
0.181	50	0.181	0.095
0.182	50	0.182	0.086
0.183	50	0.183	0.086
0.184	50	0.184	0.086
0.185	50	0.185	0.086
0.186	50	0.186	0.076
0.187	50	0.187	0.086
0.188	50	0.188	0.086
0.189	50	0.189	0.086
0.19	50	0.19	0.086
0.191	50	0.191	0.086
0.192	50	0.192	0.086
0.193	50	0.193	0.076
0.194	50	0.194	0.076
0.195	50	0.195	0.076
0.196	50	0.196	0.086
0.197	50	0.197	0.086
0.198	50	0.198	0.095
0.199	50	0.199	0.095
0.2	50	0.2	0.095
0.201	50	0.201	0.095
0.202	50	0.202	0.095
0.203	50	0.203	0.095
0.204	50	0.204	0.095
0.205	50	0.205	0.095
0.206	50	0.206	0.086
0.207	50	0.207	0.086
0.208	50	0.208	0.086
0.209	50	0.209	0.086
0.21	50	0.21	0.086
0.211	50	0.211	0.095
0.212	50	0.212	0.095
0.213	50	0.213	0.086
0.214	50	0.214	0.086
0.215	50	0.215	0.076
0.216	50	0.216	0.076
0.217	50	0.217	0.076
0.218	50	0.218	0.086
0.219	50	0.219	0.086
0.22	50	0.22	0.095
0.221	50	0.221	0.095
0.222	50	0.222	0.095
0.223	50	0.223	0.095
0.224	50	0.224	0.095
0.225	50	0.225	0.086
0.226	50	0.226	0.086
0.227	50	0.227	0.086
0.228	50	0.228	0.076
0.229	50	0.229	0.076
0.23	50	0.23	0.086
0.231	50	0.231	0.086
0.232	50	0.232	0.086
0.233	50	0.233	0.095
0.234	50	0.234	0.095
0.235	50	0.235	0.095
0.236	50	0.236	0.095
0.237	50	0.237	0.095
0.238	50	0.238	0.086
0.239	50	0.239	0.086
0.24	50	0.24	0.076
0.241	50	0.241	0.076
0.242	50	0.242	0.076
0.243	50	0.243	0.086
0.244	50	0.244	0.086
0.245	50	0.245	0.095
0.246	50	0.246	0.086
0.247	50	0.247	0.076
0.248	50	0.248	0.067
0.249	50	0.249	0.067
0.25	50	0.25	0.067
0.251	50	0.251	0.067
0.252	50	0.252	0.076
0.253	50	0.253	0.086
0.254	50	0.254	0.086
0.255	50	0.255	0.086
0.256	50	0.256	0.095
0.257	50	0.257	0.095
0.258	50	0.258	0.095
0.259	50	0.259	0.095
0.26	50	0.26	0.095
0.261	50	0.261	0.086
0.262	50	0.262	0.086
0.263	50	0.263	0.086
0.264	50	0.264	0.086
0.265	50	0.265	0.076
0.266	50	0.266	0.086
0.267	50	0.267	0.076
0.268	50	0.268	0.086
0.269	50	0.269	0.086
0.27	50	0.27	0.095
0.271	50	0.271	0.095
0.272	50	0.272	0.095
0.273	50	0.273	0.086
0.274	50	0.274	0.076
0.275	50	0.275	0.067
0.276	50	0.276	0.057
0.277	50	0.277	0.067
0.278	50	0.278	0.057
0.279	50	0.279	0.067
0.28	50	0.28	0.086
0.281	50	0.281	0.086
0.282	50	0.282	0.086
0.283	50	0.283	0.095
0.284	50	0.284	0.095
0.285	50	0.285	0.086
0.286	50	0.286	0.095
0.287	50	0.287	0.095
0.288	50	0.288	0.086
0.289	50	0.289	0.086
0.29	50	0.29	0.076
0.291	50	0.291	0.076
0.292	50	0.292	0.076
0.293	50	0.293	0.086
0.294	50	0.294	0.086
0.295	50	0.295	0.095
0.296	50	0.296	0.095
0.297	50	0.297	0.095
0.298	50	0.298	0.086
0.299	50	0.299	0.086
0.3	50	0.3	0.076
0.301	50	0.301	0.076
0.302	50	0.302	0.076
0.303	50	0.303	0.086
0.304	50	0.304	0.086
0.305	50	0.305	0.095
0.306	50	0.306	0.095
0.307	50	0.307	0.095
0.308	50	0.308	0.105
0.309	50	0.309	0.105
0.31	50	0.31	0.105
0.311	50	0.311	0.105
0.312	50	0.312	0.105
0.313	50	0.313	0.095
0.314	50	0.314	0.095
0.315	50	0.315	0.095
0.316	50	0.316	0.095
0.317	50	0.317	0.095
0.318	50	0.318	0.095
0.319	50	0.319	0.095
0.32	50	0.32	0.095
0.321	50	0.321	0.095
0.322	50	0.322	0.095
0.323	50	0.323	0.095
0.324	50	0.324	0.095
0.325	50	0.325	0.095
0.326	50	0.326	0.095
0.327	50	0.327	0.086
0.328	50	0.328	0.086
0.329	50	0.329	0.086
0.33	50	0.33	0.086
0.331	50	0.331	0.086
0.332	50	0.332	0.086
0.333	50	0.333	0.086
0.334	50	0.334	0.086
0.335	50	0.335	0.086
0.336	50	0.336	0.086
0.337	50	0.337	0.095
0.338	50	0.338	0.095
0.339	50	0.339	0.095
0.34	50	0.34	0.095
0.341	50	0.341	0.095
0.342	50	0.342	0.095
0.343	50	0.343	0.086
0.344	50	0.344	0.086
0.345	50	0.345	0.086
0.346	50	0.346	0.086
0.347	50	0.347	0.086
0.348	50	0.348	0.095
0.349	50	0.349	0.095
0.35	50	0.35	0.095
0.351	50	0.351	0.095
0.352	50	0.352	0.086
0.353	50	0.353	0.086
0.354	50	0.354	0.086
0.355	50	0.355	0.086
0.356	50	0.356	0.086
0.357	50	0.357	0.095
0.358	50	0.358	0.095
0.359	50	0.359	0.095
0.36	50	0.36	0.095
0.361	50	0.361	0.095
0.362	50	0.362	0.095
0.363	50	0.363	0.095
0.364	50	0.364	0.095
0.365	50	0.365	0.095
0.366	50	0.366	0.095
0.367	50	0.367	0.095
0.368	50	0.368	0.095
0.369	50	0.369	0.095
0.37	50	0.37	0.095
0.371	50	0.371	0.086
0.372	50	0.372	0.086
0.373	50	0.373	0.086
0.374	50	0.374	0.076
0.375	50	0.375	0.076
0.376	50	0.376	0.086
0.377	50	0.377	0.086
0.378	50	0.378	0.086
0.379	50	0.379	0.095
0.38	50	0.38	0.095
0.381	50	0.381	0.095
0.382	50	0.382	0.095
0.383	50	0.383	0.095
0.384	50	0.384	0.095
0.385	50	0.385	0.095
0.386	50	0.386	0.095
0.387	50	0.387	0.095
0.388	50	0.388	0.095
0.389	50	0.389	0.095
0.39	50	0.39	0.086
0.391	50	0.391	0.086
0.392	50	0.392	0.086
0.393	50	0.393	0.076
0.394	50	0.394	0.076
0.395	50	0.395	0.086
0.396	50	0.396	0.086
0.397	50	0.397	0.086
0.398	50	0.398	0.095
0.399	50	0.399	0.095
0.4	50	0.4	0.095
0.401	50	0.401	0.095
0.402	50	0.402	0.086
0.403	50	0.403	0.086
0.404	50	0.404	0.076
0.405	50	0.405	0.067
0.406	50	0.406	0.067
0.407	50	0.407	0.076
0.408	50	0.408	0.067
0.409	50	0.409	0.067
0.41	50	0.41	0.067
0.411	50	0.411	0.067
0.412	50	0.412	0.067
0.413	50	0.413	0.076
0.414	50	0.414	0.086
0.415	50	0.415	0.095
0.416	50	0.416	0.095
0.417	50	0.417	0.086
0.418	50	0.418	0.086
0.419	50	0.419	0.086
0.42	50	0.42	0.086
0.421	50	0.421	0.086
0.422	50	0.422	0.095
0.423	50	0.423	0.095
0.424	50	0.424	0.095
0.425	50	0.425	0.095
0.426	50	0.426	0.095
0.427	50	0.427	0.095
0.428	50	0.428	0.095
0.429	50	0.429	0.086
0.43	50	0.43	0.086
0.431	50	0.431	0.086
0.432	50	0.432	0.086
0.433	50	0.433	0.086
0.434	50	0.434	0.095
0.435	50	0.435	0.095
0.436	50	0.436	0.095
0.437	50	0.437	0.095
0.438	50	0.438	0.095
0.439	50	0.439	0.095
0.44	50	0.44	0.095
0.441	50	0.441	0.095
0.442	50	0.442	0.095
0.443	50	0.443	0.095
0.444	50	0.444	0.086
0.445	50	0.445	0.086
0.446	50	0.446	0.086
0.447	50	0.447	0.076
0.448	50	0.448	0.076
0.449	50	0.449	0.076
0.45	50	0.45	0.076
0.451	50	0.451	0.076
0.452	50	0.452	0.086
0.453	50	0.453	0.086
0.454	50	0.454	0.095
0.455	50	0.455	0.095
0.456	50	0.456	0.095
0.457	50	0.457	0.095
0.458	50	0.458	0.095
0.459	50	0.459	0.095
0.46	50	0.46	0.105
0.461	50	0.461	0.105
0.462	50	0.462	0.095
0.463	50	0.463	0.105
0.464	50	0.464	0.105
0.465	50	0.465	0.095
0.466	50	0.466	0.095
0.467	50	0.467	0.114
0.468	50	0.468	0.105
0.469	50	0.469	0.105
0.47	50	0.47	0.105
0.471	50	0.471	0.105
0.472	50	0.472	0.095
0.473	50	0.473	0.095
0.474	50	0.474	0.095
0.475	50	0.475	0.095
0.476	50	0.476	0.095
0.477	50	0.477	0.095
0.478	50	0.478	0.095
0.479	50	0.479	0.095
0.48	50	0.48	0.095
0.481	50	0.481	0.086
0.482	50	0.482	0.086
0.483	50	0.483	0.086
0.484	50	0.484	0.086
0.485	50	0.485	0.086
0.486	50	0.486	0.095
0.487	50	0.487	0.095
0.488	50	0.488	0.095
0.489	50	0.489	0.095
0.49	50	0.49	0.095
0.491	50	0.491	0.105
0.492	50	0.492	0.105
0.493	50	0.493	0.105
0.494	50	0.494	0.105
0.495	50	0.495	0.105
0.496	50	0.496	0.095
0.497	50	0.497	0.095
0.498	50	0.498	0.095
0.499	50	0.499	0.105
0.5	50	0.5	0.105
0.501	50	0.501	0.105
0.502	50	0.502	0.095
0.503	50	0.503	0.095
0.504	50	0.504	0.086
0.505	50	0.505	0.086
0.506	50	0.506	0.086
0.507	0	0.507	0.095
0.508	0	0.508	0.095
0.509	0	0.509	0.095
0.51	0	0.51	0.095
0.511	0	0.511	0.095
0.512	0	0.512	0.095
0.513	0	0.513	0.095
0.514	0	0.514	0.095
0.515	0	0.515	0.095
0.516	0	0.516	0.095
0.517	0	0.517	0.095
0.518	0	0.518	0.095
0.519	0	0.519	0.095
0.52	0	0.52	0.095
0.521	0	0.521	0.095
0.522	0	0.522	0.095
0.523	0	0.523	0.095
0.524	0	0.524	0.095
0.525	0	0.525	0.095
0.526	0	0.526	0.095
0.527	0	0.527	0.095
0.528	0	0.528	0.095
0.529	0	0.529	0.095
0.53	0	0.53	0.095
0.531	0	0.531	0.095
0.532	0	0.532	0.095
0.533	0	0.533	0.095
0.534	0	0.534	0.095
0.535	0	0.535	0.095
0.536	0	0.536	0.095
0.537	0	0.537	0.095
0.538	0	0.538	0.095
0.539	0	0.539	0.095
0.54	0	0.54	0.095
0.541	0	0.541	0.095
0.542	0	0.542	0.095
0.543	0	0.543	0.095
0.544	0	0.544	0.086
0.545	0	0.545	0.095
0.546	0	0.546	0.095
0.547	0	0.547	0.095
0.548	0	0.548	0.095
0.549	0	0.549	0.105
0.55	0	0.55	0.095
0.551	0	0.551	0.095
0.552	0	0.552	0.095
0.553	0	0.553	0.095
0.554	0	0.554	0.095
0.555	0	0.555	0.095
0.556	0	0.556	0.095
0.557	0	0.557	0.095
0.558	0	0.558	0.095
0.559	0	0.559	0.095
0.56	0	0.56	0.095
0.561	0	0.561	0.095
0.562	0	0.562	0.086
0.563	0	0.563	0.086
0.564	0	0.564	0.086
0.565	0	0.565	0.086
0.566	0	0.566	0.086
0.567	0	0.567	0.095
0.568	0	0.568	0.095
0.569	0	0.569	0.095
0.57	0	0.57	0.095
0.571	0	0.571	0.095
0.572	0	0.572	0.095
0.573	0	0.573	0.095
0.574	0	0.574	0.095
0.575	0	0.575	0.095
0.576	0	0.576	0.095
0.577	0	0.577	0.095
0.578	0	0.578	0.095
0.579	0	0.579	0.095
0.58	0	0.58	0.095
0.581	0	0.581	0.095
0.582	0	0.582	0.095
0.583	0	0.583	0.095
0.584	0	0.584	0.095
0.585	0	0.585	0.095
0.586	0	0.586	0.095
0.587	0	0.587	0.095
0.588	0	0.588	0.095
0.589	0	0.589	0.095
0.59	0	0.59	0.095
0.591	0	0.591	0.095
0.592	0	0.592	0.095
0.593	0	0.593	0.095
0.594	0	0.594	0.095
0.595	0	0.595	0.095
0.596	0	0.596	0.095
0.597	0	0.597	0.095
0.598	0	0.598	0.095
0.599	0	0.599	0.086
0.6	0	0.6	0.086
0.601	0	0.601	0.086
0.602	0	0.602	0.086
0.603	0	0.603	0.086
0.604	0	0.604	0.086
0.605	0	0.605	0.086
0.606	0	0.606	0.086
0.607	0	0.607	0.086
0.608	0	0.608	0.086
0.609	0	0.609	0.095
0.61	0	0.61	0.095
0.611	0	0.611	0.095
0.612	0	0.612	0.095
0.613	0	0.613	0.095
0.614	0	0.614	0.095
0.615	0	0.615	0.095
0.616	0	0.616	0.095
0.617	0	0.617	0.095
0.618	0	0.618	0.095
0.619	0	0.619	0.095
0.62	0	0.62	0.095
0.621	0	0.621	0.095
0.622	0	0.622	0.095
0.623	0	0.623	0.095
0.624	0	0.624	0.086
0.625	0	0.625	0.086
0.626	0	0.626	0.086
0.627	0	0.627	0.076
0.628	0	0.628	0.076
0.629	0	0.629	0.086
0.63	0	0.63	0.086
0.631	0	0.631	0.086
0.632	0	0.632	0.095
0.633	0	0.633	0.095
0.634	0	0.634	0.095
0.635	0	0.635	0.105
0.636	0	0.636	0.105
0.637	0	0.637	0.105
0.638	0	0.638	0.105
0.639	0	0.639	0.105
0.64	0	0.64	0.095
0.641	0	0.641	0.095
0.642	0	0.642	0.095
0.643	0	0.643	0.095
0.644	0	0.644	0.095
0.645	0	0.645	0.095
0.646	0	0.646	0.095
0.647	0	0.647	0.095
0.648	0	0.648	0.095
0.649	0	0.649	0.095
0.65	0	0.65	0.095
0.651	0	0.651	0.095
0.652	0	0.652	0.095
0.653	0	0.653	0.095
0.654	0	0.654	0.095
0.655	0	0.655	0.095
0.656	0	0.656	0.095
0.657	0	0.657	0.095
0.658	0	0.658	0.095
0.659	0	0.659	0.095
0.66	0	0.66	0.095
0.661	0	0.661	0.095
0.662	0	0.662	0.095
0.663	0	0.663	0.095
0.664	0	0.664	0.086
0.665	0	0.665	0.086
0.666	0	0.666	0.086
0.667	0	0.667	0.086
0.668	0	0.668	0.086
0.669	0	0.669	0.095
0.67	0	0.67	0.095
0.671	0	0.671	0.095
0.672	0	0.672	0.095
0.673	0	0.673	0.086
0.674	0	0.674	0.086
0.675	0	0.675	0.086
0.676	0	0.676	0.086
0.677	0	0.677	0.086
0.678	0	0.678	0.095
0.679	0	0.679	0.095
0.68	0	0.68	0.095
0.681	0	0.681	0.095
0.682	0	0.682	0.095
0.683	0	0.683	0.095
0.684	0	0.684	0.095
0.685	0	0.685	0.095
0.686	0	0.686	0.095
0.687	0	0.687	0.095
0.688	0	0.688	0.095
0.689	0	0.689	0.095
0.69	0	0.69	0.095
0.691	0	0.691	0.095
0.692	0	0.692	0.095
0.693	0	0.693	0.095
0.694	0	0.694	0.095
0.695	0	0.695	0.095
0.696	0	0.696	0.105
0.697	0	0.697	0.105
0.698	0	0.698	0.105
0.699	0	0.699	0.105
0.7	0	0.7	0.105
0.701	0	0.701	0.095
0.702	0	0.702	0.095
0.703	0	0.703	0.095
0.704	0	0.704	0.095
0.705	0	0.705	0.105
0.706	0	0.706	0.105
0.707	0	0.707	0.105
0.708	0	0.708	0.105
0.709	0	0.709	0.105
0.71	0	0.71	0.095
0.711	0	0.711	0.086
0.712	0	0.712	0.086
0.713	0	0.713	0.086
0.714	0	0.714	0.086
0.715	0	0.715	0.095
0.716	0	0.716	0.105
0.717	0	0.717	0.105
0.718	0	0.718	0.105
0.719	0	0.719	0.105
0.72	0	0.72	0.095
0.721	0	0.721	0.095
0.722	0	0.722	0.095
0.723	0	0.723	0.105
0.724	0	0.724	0.114
0.725	0	0.725	0.114
0.726	0	0.726	0.124
0.727	0	0.727	0.133
0.728	0	0.728	0.124
0.729	0	0.729	0.114
0.73	0	0.73	0.114
0.731	0	0.731	0.105
0.732	0	0.732	0.105
0.733	0	0.733	0.105
0.734	0	0.734	0.105
0.735	0	0.735	0.105
0.736	0	0.736	0.105
0.737	0	0.737	0.095
0.738	0	0.738	0.095
0.739	0	0.739	0.095
0.74	0	0.74	0.095
0.741	0	0.741	0.095
0.742	0	0.742	0.095
0.743	0	0.743	0.095
0.744	0	0.744	0.095
0.745	0	0.745	0.095
0.746	0	0.746	0.095
0.747	0	0.747	0.095
0.748	0	0.748	0.095
0.749	0	0.749	0.095
0.75	0	0.75	0.095
0.751	0	0.751	0.095
0.752	0	0.752	0.095
0.753	0	0.753	0.095
0.754	0	0.754	0.105
0.755	0	0.755	0.105
0.756	0	0.756	0.114
0.757	0	0.757	0.114
0.758	0	0.758	0.114
0.759	0	0.759	0.105
0.76	0	0.76	0.105
0.761	0	0.761	0.095
0.762	0	0.762	0.095
0.763	0	0.763	0.095
0.764	0	0.764	0.095
0.765	0	0.765	0.095
0.766	0	0.766	0.095
0.767	0	0.767	0.095
0.768	0	0.768	0.105
0.769	0	0.769	0.105
0.77	0	0.77	0.105
0.771	0	0.771	0.114
0.772	0	0.772	0.114
0.773	0	0.773	0.114
0.774	0	0.774	0.124
0.775	0	0.775	0.133
0.776	0	0.776	0.124
0.777	0	0.777	0.124
0.778	0	0.778	0.114
0.779	0	0.779	0.114
0.78	0	0.78	0.105
0.781	0	0.781	0.114
0.782	0	0.782	0.124
0.783	0	0.783	0.133
0.784	0	0.784	0.133
0.785	0	0.785	0.143
0.786	0	0.786	0.133
0.787	0	0.787	0.124
0.788	0	0.788	0.124
0.789	0	0.789	0.124
0.79	0	0.79	0.114
0.791	0	0.791	0.124
0.792	0	0.792	0.124
0.793	0	0.793	0.114
0.794	0	0.794	0.114
0.795	0	0.795	0.124
0.796	0	0.796	0.114
0.797	0	0.797	0.124
0.798	0	0.798	0.143
0.799	0	0.799	0.133
0.8	0	0.8	0.133
0.801	0	0.801	0.133
0.802	0	0.802	0.133
0.803	0	0.803	0.114
0.804	0	0.804	0.114
0.805	0	0.805	0.114
0.806	0	0.806	0.124
0.807	0	0.807	0.114
0.808	0	0.808	0.124
0.809	0	0.809	0.133
0.81	0	0.81	0.133
0.811	0	0.811	0.124
0.812	0	0.812	0.124
0.813	0	0.813	0.124
0.814	0	0.814	0.114
0.815	0	0.815	0.114
0.816	0	0.816	0.124
0.817	0	0.817	0.133
0.818	0	0.818	0.133
0.819	0	0.819	0.143
0.82	0	0.82	0.133
0.821	0	0.821	0.133
0.822	0	0.822	0.133
0.823	0	0.823	0.133
0.824	0	0.824	0.133
0.825	0	0.825	0.143
0.826	0	0.826	0.143
0.827	0	0.827	0.152
0.828	0	0.828	0.152
0.829	0	0.829	0.162
0.83	0	0.83	0.162
0.831	0	0.831	0.162
0.832	0	0.832	0.162
0.833	0	0.833	0.162
0.834	0	0.834	0.152
0.835	0	0.835	0.152
0.836	0	0.836	0.162
0.837	0	0.837	0.162
0.838	0	0.838	0.171
0.839	0	0.839	0.171
0.84	0	0.84	0.181
0.841	0	0.841	0.171
0.842	0	0.842	0.162
0.843	0	0.843	0.171
0.844	0	0.844	0.181
0.845	0	0.845	0.181
0.846	0	0.846	0.19
0.847	0	0.847	0.21
0.848	0	0.848	0.2
0.849	0	0.849	0.21
0.85	0	0.85	0.219
0.851	0	0.851	0.229
0.852	0	0.852	0.229
0.853	0	0.853	0.248
0.854	0	0.854	0.257
0.855	0	0.855	0.257
0.856	0	0.856	0.257
0.857	0	0.857	0.267
0.858	0	0.858	0.257
0.859	0	0.859	0.257
0.86	0	0.86	0.267
0.861	0	0.861	0.276
0.862	0	0.862	0.276
0.863	0	0.863	0.286
0.864	0	0.864	0.286
0.865	0	0.865	0.295
0.866	0	0.866	0.305
0.867	0	0.867	0.314
0.868	0	0.868	0.324
0.869	0	0.869	0.333
0.87	0	0.87	0.333
0.871	0	0.871	0.333
0.872	0	0.872	0.343
0.873	0	0.873	0.352
0.874	0	0.874	0.362
0.875	0	0.875	0.381
0.876	0	0.876	0.4
0.877	0	0.877	0.41
0.878	0	0.878	0.419
0.879	0	0.879	0.429
0.88	0	0.88	0.429
0.881	0	0.881	0.438
0.882	0	0.882	0.448
0.883	0	0.883	0.457
0.884	0	0.884	0.467
0.885	0	0.885	0.486
0.886	0	0.886	0.486
0.887	0	0.887	0.486
0.888	0	0.888	0.495
0.889	0	0.889	0.505
0.89	0	0.89	0.505
0.891	0	0.891	0.514
0.892	0	0.892	0.524
0.893	0	0.893	0.533
0.894	0	0.894	0.533
0.895	0	0.895	0.543
0.896	0	0.896	0.552
0.897	0	0.897	0.571
0.898	0	0.898	0.581
0.899	0	0.899	0.59
0.9	0	0.9	0.6
0.901	0	0.901	0.61
0.902	0	0.902	0.619
0.903	0	0.903	0.619
0.904	0	0.904	0.638
0.905	0	0.905	0.648
0.906	0	0.906	0.648
0.907	0	0.907	0.648
0.908	0	0.908	0.667
0.909	0	0.909	0.667
0.91	0	0.91	0.667
0.911	0	0.911	0.686
0.912	0	0.912	0.695
0.913	0	0.913	0.695
0.914	0	0.914	0.714
0.915	0	0.915	0.724
0.916	0	0.916	0.733
0.917	0	0.917	0.733
0.918	0	0.918	0.733
0.919	0	0.919	0.743
0.92	0	0.92	0.752
0.921	0	0.921	0.752
0.922	0	0.922	0.771
0.923	0	0.923	0.781
0.924	0	0.924	0.771
0.925	0	0.925	0.771
0.926	0	0.926	0.781
0.927	0	0.927	0.781
0.928	0	0.928	0.8
0.929	0	0.929	0.81
0.93	0	0.93	0.829
0.931	0	0.931	0.829
0.932	0	0.932	0.838
0.933	0	0.933	0.829
0.934	0	0.934	0.838
0.935	0	0.935	0.838
0.936	0	0.936	0.838
0.937	0	0.937	0.829
0.938	0	0.938	0.838
0.939	0	0.939	0.838
0.94	0	0.94	0.838
0.941	0	0.941	0.848
0.942	0	0.942	0.857
0.943	0	0.943	0.857
0.944	0	0.944	0.857
0.945	0	0.945	0.857
0.946	0	0.946	0.848
0.947	0	0.947	0.848
0.948	0	0.948	0.857
0.949	0	0.949	0.867
0.95	0	0.95	0.867
0.951	0	0.951	0.886
0.952	0	0.952	0.886
0.953	0	0.953	0.886
0.954	0	0.954	0.886
0.955	0	0.955	0.895
0.956	0	0.956	0.895
0.957	0	0.957	0.905
0.958	0	0.958	0.895
0.959	0	0.959	0.895
0.96	0	0.96	0.895
0.961	0	0.961	0.895
0.962	0	0.962	0.895
0.963	0	0.963	0.905
0.964	0	0.964	0.905
0.965	0	0.965	0.905
0.966	0	0.966	0.905
0.967	0	0.967	0.905
0.968	0	0.968	0.914
0.969	0	0.969	0.914
0.97	0	0.97	0.914
0.971	0	0.971	0.914
0.972	0	0.972	0.914
0.973	0	0.973	0.905
0.974	0	0.974	0.905
0.975	0	0.975	0.914
0.976	0	0.976	0.924
0.977	0	0.977	0.924
0.978	0	0.978	0.924
0.979	0	0.979	0.924
0.98	0	0.98	0.924
0.981	0	0.981	0.914
0.982	0	0.982	0.914
0.983	0	0.983	0.924
0.984	0	0.984	0.924
0.985	0	0.985	0.924
0.986	0	0.986	0.924
0.987	0	0.987	0.924
0.988	0	0.988	0.924
0.989	0	0.989	0.933
0.99	0	0.99	0.924
0.991	0	0.991	0.924
0.992	0	0.992	0.933
0.993	0	0.993	0.933
0.994	0	0.994	0.933
0.995	0	0.995	0.933
0.996	0	0.996	0.943
0.997	0	0.997	0.943
0.998	0	0.998	0.933
0.999	0	0.999	0.924
1	0	1	0.924
1.001	0	1.001	0.914
1.002	0	1.002	0.914
1.003	0	1.003	0.924
1.004	0	1.004	0.933
1.005	0	1.005	0.943
1.006	0	1.006	0.952
1.007	0	1.007	0.952
1.008	0	1.008	0.943
1.009	0	1.009	0.943
1.01	0	1.01	0.943
1.011	0	1.011	0.943
1.012	0	1.012	0.933
1.013	0	1.013	0.943
1.014	0	1.014	0.943
1.015	0	1.015	0.943
1.016	0	1.016	0.943
1.017	0	1.017	0.952
1.018	0	1.018	0.952
1.019	0	1.019	0.952
1.02	0	1.02	0.952
1.021	0	1.021	0.952
1.022	0	1.022	0.952
1.023	0	1.023	0.952
1.024	0	1.024	0.952
1.025	0	1.025	0.962
1.026	0	1.026	0.962
1.027	0	1.027	0.962
1.028	0	1.028	0.962
1.029	0	1.029	0.962
1.03	0	1.03	0.952
1.031	0	1.031	0.952
1.032	0	1.032	0.952
1.033	0	1.033	0.952
1.034	0	1.034	0.952
1.035	0	1.035	0.952
1.036	0	1.036	0.952
1.037	0	1.037	0.952
1.038	0	1.038	0.962
1.039	0	1.039	0.962
1.04	0	1.04	0.962
1.041	0	1.041	0.971
1.042	0	1.042	0.971
1.043	0	1.043	0.962
1.044	0	1.044	0.962
1.045	0	1.045	0.962
1.046	0	1.046	0.952
1.047	0	1.047	0.952
1.048	0	1.048	0.952
1.049	0	1.049	0.952
1.05	0	1.05	0.962
1.051	0	1.051	0.971
1.052	0	1.052	0.971
1.053	0	1.053	0.971
1.054	0	1.054	0.971
1.055	0	1.055	0.971
1.056	0	1.056	0.962
1.057	0	1.057	0.962
1.058	0	1.058	0.962
1.059	0	1.059	0.971
1.06	0	1.06	0.962
1.061	0	1.061	0.962
1.062	0	1.062	0.962
1.063	0	1.063	0.962
1.064	0	1.064	0.952
1.065	0	1.065	0.952
1.066	0	1.066	0.962
1.067	0	1.067	0.962
1.068	0	1.068	0.962
1.069	0	1.069	0.971
1.07	0	1.07	0.971
1.071	0	1.071	0.962
1.072	0	1.072	0.971
1.073	0	1.073	0.971
1.074	0	1.074	0.962
1.075	0	1.075	0.962
1.076	0	1.076	0.971
1.077	0	1.077	0.962
1.078	0	1.078	0.962
1.079	0	1.079	0.971
1.08	0	1.08	0.971
1.081	0	1.081	0.971
1.082	0	1.082	0.971
1.083	0	1.083	0.971
1.084	0	1.084	0.971
1.085	0	1.085	0.971
1.086	0	1.086	0.962
1.087	0	1.087	0.971
1.088	0	1.088	0.971
1.089	0	1.089	0.962
1.09	0	1.09	0.971
1.091	0	1.091	0.981
1.092	0	1.092	0.971
1.093	0	1.093	0.971
1.094	0	1.094	0.971
1.095	0	1.095	0.962
1.096	0	1.096	0.943
1.097	0	1.097	0.952
1.098	0	1.098	0.952
1.099	0	1.099	0.962
1.1	0	1.1	0.952
1.101	0	1.101	0.962
1.102	0	1.102	0.952
1.103	0	1.103	0.962
1.104	0	1.104	0.952
1.105	0	1.105	0.962
1.106	0	1.106	0.962
1.107	0	1.107	0.962
1.108	0	1.108	0.952
1.109	0	1.109	0.952
1.11	0	1.11	0.962
1.111	0	1.111	0.962
1.112	0	1.112	0.962
1.113	0	1.113	0.962
1.114	0	1.114	0.962
1.115	0	1.115	0.952
1.116	0	1.116	0.952
1.117	0	1.117	0.952
1.118	0	1.118	0.952
1.119	0	1.119	0.962
1.12	0	1.12	0.971
1.121	0	1.121	0.971
1.122	0	1.122	0.981
1.123	0	1.123	0.99
1.124	0	1.124	0.981
1.125	0	1.125	0.971
1.126	0	1.126	0.971
1.127	0	1.127	0.962
1.128	0	1.128	0.952
1.129	0	1.129	0.952
1.13	0	1.13	0.962
1.131	0	1.131	0.962
1.132	0	1.132	0.971
1.133	0	1.133	0.971
1.134	0	1.134	0.971
1.135	0	1.135	0.962
1.136	0	1.136	0.962
1.137	0	1.137	0.952
1.138	0	1.138	0.952
1.139	0	1.139	0.962
1.14	0	1.14	0.962
1.141	0	1.141	0.971
1.142	0	1.142	0.971
1.143	0	1.143	0.971
1.144	0	1.144	0.971
1.145	0	1.145	0.971
1.146	0	1.146	0.971
1.147	0	1.147	0.981
1.148	0	1.148	0.99
1.149	0	1.149	0.99
1.15	0	1.15	0.99
1.151	0	1.151	0.981
1.152	0	1.152	0.971
1.153	0	1.153	0.962
1.154	0	1.154	0.952
1.155	0	1.155	0.952
1.156	0	1.156	0.952
1.157	0	1.157	0.952
1.158	0	1.158	0.962
1.159	0	1.159	0.971
1.16	0	1.16	0.981
1.161	0	1.161	0.99
1.162	0	1.162	0.99
1.163	0	1.163	0.981
1.164	0	1.164	0.981
1.165	0	1.165	0.981
1.166	0	1.166	0.971
1.167	0	1.167	0.981
1.168	0	1.168	0.99
1.169	0	1.169	0.99
1.17	0	1.17	0.981
1.171	0	1.171	0.981
1.172	0	1.172	0.971
1.173	0	1.173	0.971
1.174	0	1.174	0.962
1.175	0	1.175	0.962
1.176	0	1.176	0.971
1.177	0	1.177	0.971
1.178	0	1.178	0.971
1.179	0	1.179	0.971
1.18	0	1.18	0.971
1.181	0	1.181	0.962
1.182	0	1.182	0.962
1.183	0	1.183	0.952
1.184	0	1.184	0.952
1.185	0	1.185	0.962
1.186	0	1.186	0.962
1.187	0	1.187	0.962
1.188	0	1.188	0.962
1.189	0	1.189	0.962
1.19	0	1.19	0.952
1.191	0	1.191	0.952
1.192	0	1.192	0.952
1.193	0	1.193	0.952
1.194	0	1.194	0.952
1.195	0	1.195	0.952
1.196	0	1.196	0.952
1.197	0	1.197	0.952
1.198	0	1.198	0.952
1.199	0	1.199	0.952
1.2	0	1.2	0.952
1.201	0	1.201	0.952
1.202	0	1.202	0.962
1.203	0	1.203	0.962
1.204	0	1.204	0.971
1.205	0	1.205	0.971
1.206	0	1.206	0.971
1.207	0	1.207	0.962
1.208	0	1.208	0.962
1.209	0	1.209	0.962
1.21	0	1.21	0.962
1.211	0	1.211	0.962
1.212	0	1.212	0.962
1.213	0	1.213	0.962
1.214	0	1.214	0.952
1.215	0	1.215	0.962
1.216	0	1.216	0.971
1.217	0	1.217	0.971
1.218	0	1.218	0.981
1.219	0	1.219	0.981
1.22	0	1.22	0.962
1.221	0	1.221	0.952
1.222	0	1.222	0.952
1.223	0	1.223	0.943
1.224	0	1.224	0.943
1.225	0	1.225	0.962
1.226	0	1.226	0.962
1.227	0	1.227	0.971
1.228	0	1.228	0.971
1.229	0	1.229	0.981
1.23	0	1.23	0.971
1.231	0	1.231	0.971
1.232	0	1.232	0.971
1.233	0	1.233	0.971
1.234	0	1.234	0.962
1.235	0	1.235	0.971
1.236	0	1.236	0.981
1.237	0	1.237	0.971
1.238	0	1.238	0.971
1.239	0	1.239	0.971
1.24	0	1.24	0.962
1.241	0	1.241	0.962
1.242	0	1.242	0.962
1.243	0	1.243	0.971
1.244	0	1.244	0.971
1.245	0	1.245	0.971
1.246	0	1.246	0.962
1.247	0	1.247	0.962
1.248	0	1.248	0.952
1.249	0	1.249	0.952
1.25	0	1.25	0.962
1.251	0	1.251	0.962
1.252	0	1.252	0.971
1.253	0	1.253	0.971
1.254	0	1.254	0.981
1.255	0	1.255	0.971
1.256	0	1.256	0.981
1.257	0	1.257	0.971
1.258	0	1.258	0.971
1.259	0	1.259	0.962
1.26	0	1.26	0.962
1.261	0	1.261	0.952
1.262	0	1.262	0.952
1.263	0	1.263	0.952
1.264	0	1.264	0.952
1.265	0	1.265	0.952
1.266	0	1.266	0.952
1.267	0	1.267	0.952
1.268	0	1.268	0.952
1.269	0	1.269	0.962
1.27	0	1.27	0.962
1.271	0	1.271	0.962
1.272	0	1.272	0.962
1.273	0	1.273	0.962
1.274	0	1.274	0.952
1.275	0	1.275	0.952
1.276	0	1.276	0.962
1.277	0	1.277	0.952
1.278	0	1.278	0.952
1.279	0	1.279	0.952
1.28	0	1.28	0.952
1.281	0	1.281	0.943
1.282	0	1.282	0.952
1.283	0	1.283	0.952
1.284	0	1.284	0.962
1.285	0	1.285	0.971
1.286	0	1.286	0.971
1.287	0	1.287	0.981
1.288	0	1.288	0.981
1.289	0	1.289	0.971
1.29	0	1.29	0.962
1.291	0	1.291	0.962
1.292	0	1.292	0.952
1.293	0	1.293	0.952
1.294	0	1.294	0.952
1.295	0	1.295	0.952
1.296	0	1.296	0.952
1.297	0	1.297	0.952
1.298	0	1.298	0.943
1.299	0	1.299	0.943
1.3	0	1.3	0.943
1.301	0	1.301	0.952
1.302	0	1.302	0.952
1.303	0	1.303	0.962
1.304	0	1.304	0.962
1.305	0	1.305	0.962
1.306	0	1.306	0.943
1.307	0	1.307	0.943
1.308	0	1.308	0.943
1.309	0	1.309	0.943
1.31	0	1.31	0.943
1.311	0	1.311	0.952
1.312	0	1.312	0.952
1.313	0	1.313	0.952
1.314	0	1.314	0.952
1.315	0	1.315	0.962
1.316	0	1.316	0.971
1.317	0	1.317	0.981
1.318	0	1.318	0.981
1.319	0	1.319	0.981
1.32	0	1.32	0.981
1.321	0	1.321	0.962
1.322	0	1.322	0.943
1.323	0	1.323	0.943
1.324	0	1.324	0.943
1.325	0	1.325	0.933
1.326	0	1.326	0.943
1.327	0	1.327	0.952
1.328	0	1.328	0.943
1.329	0	1.329	0.943
1.33	0	1.33	0.943
1.331	0	1.331	0.952
1.332	0	1.332	0.952
1.333	0	1.333	0.962
1.334	0	1.334	0.962
1.335	0	1.335	0.971
1.336	0	1.336	0.962
1.337	0	1.337	0.962
1.338	0	1.338	0.962
1.339	0	1.339	0.962
1.34	0	1.34	0.962
1.341	0	1.341	0.962
1.342	0	1.342	0.962
1.343	0	1.343	0.962
1.344	0	1.344	0.962
1.345	0	1.345	0.943
1.346	0	1.346	0.943
1.347	0	1.347	0.952
1.348	0	1.348	0.952
1.349	0	1.349	0.943
1.35	0	1.35	0.952
1.351	0	1.351	0.952
1.352	0	1.352	0.952
1.353	0	1.353	0.952
1.354	0	1.354	0.962
1.355	0	1.355	0.962
1.356	0	1.356	0.962
1.357	0	1.357	0.952
1.358	0	1.358	0.952
1.359	0	1.359	0.943
1.36	0	1.36	0.943
1.361	0	1.361	0.943
1.362	0	1.362	0.952
1.363	0	1.363	0.952
1.364	0	1.364	0.971
1.365	0	1.365	0.971
1.366	0	1.366	0.971
1.367	0	1.367	0.971
1.368	0	1.368	0.981
1.369	0	1.369	0.971
1.37	0	1.37	0.962
1.371	0	1.371	0.962
1.372	0	1.372	0.952
1.373	0	1.373	0.933
1.374	0	1.374	0.943
1.375	0	1.375	0.952
1.376	0	1.376	0.952
1.377	0	1.377	0.952
1.378	0	1.378	0.962
1.379	0	1.379	0.943
1.38	0	1.38	0.943
1.381	0	1.381	0.943
1.382	0	1.382	0.943
1.383	0	1.383	0.943
1.384	0	1.384	0.952
1.385	0	1.385	0.952
1.386	0	1.386	0.952
1.387	0	1.387	0.952
1.388	0	1.388	0.952
1.389	0	1.389	0.952
1.39	0	1.39	0.952
1.391	0	1.391	0.952
1.392	0	1.392	0.952
1.393	0	1.393	0.952
1.394	0	1.394	0.962
1.395	0	1.395	0.971
1.396	0	1.396	0.971
1.397	0	1.397	0.981
1.398	0	1.398	0.981
1.399	0	1.399	0.971
1.4	0	1.4	0.962
1.401	0	1.401	0.962
1.402	0	1.402	0.952
1.403	0	1.403	0.952
1.404	0	1.404	0.952
1.405	0	1.405	0.943
1.406	0	1.406	0.943
1.407	0	1.407	0.943
1.408	0	1.408	0.952
1.409	0	1.409	0.952
1.41	0	1.41	0.962
1.411	0	1.411	0.962
1.412	0	1.412	0.962
1.413	0	1.413	0.952
1.414	0	1.414	0.952
1.415	0	1.415	0.952
1.416	0	1.416	0.962
1.417	0	1.417	0.962
1.418	0	1.418	0.962
1.419	0	1.419	0.971
1.42	0	1.42	0.971
1.421	0	1.421	0.962
1.422	0	1.422	0.971
1.423	0	1.423	0.962
1.424	0	1.424	0.952
1.425	0	1.425	0.962
1.426	0	1.426	0.962
1.427	0	1.427	0.952
1.428	0	1.428	0.971
1.429	0	1.429	0.971
1.43	0	1.43	0.962
1.431	0	1.431	0.962
1.432	0	1.432	0.962
1.433	0	1.433	0.962
1.434	0	1.434	0.962
1.435	0	1.435	0.971
1.436	0	1.436	0.971
1.437	0	1.437	0.971
1.438	0	1.438	0.962
1.439	0	1.439	0.971
1.44	0	1.44	0.962
1.441	0	1.441	0.962
1.442	0	1.442	0.962
1.443	0	1.443	0.962
1.444	0	1.444	0.943
1.445	0	1.445	0.943
1.446	0	1.446	0.943
1.447	0	1.447	0.943
1.448	0	1.448	0.943
1.449	0	1.449	0.962
1.45	0	1.45	0.971
1.451	0	1.451	0.971
1.452	0	1.452	0.971
1.453	0	1.453	0.971
1.454	0	1.454	0.962
1.455	0	1.455	0.943
1.456	0	1.456	0.952
1.457	0	1.457	0.943
1.458	0	1.458	0.952
1.459	0	1.459	0.952
1.46	0	1.46	0.952
1.461	0	1.461	0.943
1.462	0	1.462	0.952
1.463	0	1.463	0.943
1.464	0	1.464	0.943
1.465	0	1.465	0.952
1.466	0	1.466	0.952
1.467	0	1.467	0.952
1.468	0	1.468	0.943
1.469	0	1.469	0.943
1.47	0	1.47	0.943
1.471	0	1.471	0.943
1.472	0	1.472	0.943
1.473	0	1.473	0.952
1.474	0	1.474	0.952
1.475	0	1.475	0.962
1.476	0	1.476	0.962
1.477	0	1.477	0.962
1.478	0	1.478	0.962
1.479	0	1.479	0.962
1.48	0	1.48	0.952
1.481	0	1.481	0.952
1.482	0	1.482	0.943
1.483	0	1.483	0.943
1.484	0	1.484	0.943
1.485	0	1.485	0.943
1.486	0	1.486	0.943
1.487	0	1.487	0.952
1.488	0	1.488	0.952
1.489	0	1.489	0.952
1.49	0	1.49	0.952
1.491	0	1.491	0.962
1.492	0	1.492	0.962
1.493	0	1.493	0.962
1.494	0	1.494	0.962
1.495	0	1.495	0.962
1.496	0	1.496	0.952
1.497	0	1.497	0.943
1.498	0	1.498	0.943
1.499	0	1.499	0.943
1.5	0	1.5	0.933
1.501	0	1.501	0.924
1.502	0	1.502	0.933
1.503	0	1.503	0.933
1.504	0	1.504	0.933
1.505	0	1.505	0.943
1.506	0	1.506	0.962
1.507	0	1.507	0.962
1.508	0	1.508	0.962
1.509	0	1.509	0.962
1.51	0	1.51	0.962
1.511	0	1.511	0.952
1.512	0	1.512	0.952
1.513	0	1.513	0.952
1.514	0	1.514	0.962
1.515	0	1.515	0.962
1.516	0	1.516	0.962
1.517	0	1.517	0.962
1.518	0	1.518	0.962
1.519	0	1.519	0.962
1.52	0	1.52	0.962
1.521	0	1.521	0.971
1.522	0	1.522	0.971
1.523	0	1.523	0.971
1.524	0	1.524	0.971
1.525	0	1.525	0.971
1.526	0	1.526	0.962
1.527	0	1.527	0.962
1.528	0	1.528	0.962
1.529	0	1.529	0.952
1.53	0	1.53	0.962
1.531	0	1.531	0.962
1.532	0	1.532	0.971
1.533	0	1.533	0.981
1.534	0	1.534	0.99
1.535	0	1.535	0.981
1.536	0	1.536	0.981
1.537	0	1.537	0.971
1.538	0	1.538	0.962
1.539	0	1.539	0.952
1.54	0	1.54	0.943
1.541	0	1.541	0.943
1.542	0	1.542	0.943
1.543	0	1.543	0.943
1.544	0	1.544	0.943
1.545	0	1.545	0.952
1.546	0	1.546	0.952
1.547	0	1.547	0.952
1.548	0	1.548	0.943
1.549	0	1.549	0.943
1.55	0	1.55	0.952
1.551	0	1.551	0.952
1.552	0	1.552	0.952
1.553	0	1.553	0.962
1.554	0	1.554	0.962
1.555	0	1.555	0.952
1.556	0	1.556	0.943
1.557	0	1.557	0.933
1.558	0	1.558	0.933
1.559	0	1.559	0.933
1.56	0	1.56	0.933
1.561	0	1.561	0.943
1.562	0	1.562	0.952
1.563	0	1.563	0.952
1.564	0	1.564	0.952
1.565	0	1.565	0.962
1.566	0	1.566	0.962
1.567	0	1.567	0.962
1.568	0	1.568	0.962
1.569	0	1.569	0.962
1.57	0	1.57	0.952
1.571	0	1.571	0.952
1.572	0	1.572	0.952
1.573	0	1.573	0.952
1.574	0	1.574	0.952
1.575	0	1.575	0.962
1.576	0	1.576	0.971
1.577	0	1.577	0.971
1.578	0	1.578	0.971
1.579	0	1.579	0.971
1.58	0	1.58	0.962
1.581	0	1.581	0.952
1.582	0	1.582	0.952
1.583	0	1.583	0.952
1.584	0	1.584	0.952
1.585	0	1.585	0.952
1.586	0	1.586	0.952
1.587	0	1.587	0.952
1.588	0	1.588	0.943
1.589	0	1.589	0.933
1.59	0	1.59	0.933
1.591	0	1.591	0.933
1.592	0	1.592	0.933
1.593	0	1.593	0.943
1.594	0	1.594	0.952
1.595	0	1.595	0.952
1.596	0	1.596	0.943
1.597	0	1.597	0.943
1.598	0	1.598	0.943
1.599	0	1.599	0.943
1.6	0	1.6	0.943
1.601	0	1.601	0.943
1.602	0	1.602	0.952
1.603	0	1.603	0.952
1.604	0	1.604	0.952
1.605	0	1.605	0.943
1.606	0	1.606	0.952
1.607	0	1.607	0.943
1.608	0	1.608	0.943
1.609	0	1.609	0.933
1.61	0	1.61	0.943
1.611	0	1.611	0.943
1.612	0	1.612	0.943
1.613	0	1.613	0.943
1.614	0	1.614	0.952
1.615	0	1.615	0.952
1.616	0	1.616	0.952
1.617	0	1.617	0.962
1.618	0	1.618	0.962
1.619	0	1.619	0.971
1.62	0	1.62	0.971
1.621	0	1.621	0.971
1.622	0	1.622	0.962
1.623	0	1.623	0.962
1.624	0	1.624	0.952
1.625	0	1.625	0.952
1.626	0	1.626	0.952
1.627	0	1.627	0.943
1.628	0	1.628	0.943
1.629	0	1.629	0.943
1.63	0	1.63	0.943
1.631	0	1.631	0.943
1.632	0	1.632	0.952
1.633	0	1.633	0.952
1.634	0	1.634	0.952
1.635	0	1.635	0.962
1.636	0	1.636	0.952
1.637	0	1.637	0.952
1.638	0	1.638	0.943
1.639	0	1.639	0.943
1.64	0	1.64	0.933
1.641	0	1.641	0.943
1.642	0	1.642	0.943
1.643	0	1.643	0.952
1.644	0	1.644	0.943
1.645	0	1.645	0.952
1.646	0	1.646	0.952
1.647	0	1.647	0.952
1.648	0	1.648	0.952
1.649	0	1.649	0.962
1.65	0	1.65	0.952
1.651	0	1.651	0.952
1.652	0	1.652	0.952
1.653	0	1.653	0.943
1.654	0	1.654	0.933
1.655	0	1.655	0.943
1.656	0	1.656	0.943
1.657	0	1.657	0.943
1.658	0	1.658	0.952
1.659	0	1.659	0.962
1.66	0	1.66	0.952
1.661	0	1.661	0.952
1.662	0	1.662	0.952
1.663	0	1.663	0.952
1.664	0	1.664	0.952
1.665	0	1.665	0.952
1.666	0	1.666	0.962
1.667	0	1.667	0.962
1.668	0	1.668	0.962
1.669	0	1.669	0.952
1.67	0	1.67	0.952
1.671	0	1.671	0.943
1.672	0	1.672	0.943
1.673	0	1.673	0.943
1.674	0	1.674	0.952
1.675	0	1.675	0.943
1.676	0	1.676	0.943
1.677	0	1.677	0.943
1.678	0	1.678	0.943
1.679	0	1.679	0.943
1.68	0	1.68	0.952
1.681	0	1.681	0.952
1.682	0	1.682	0.952
1.683	0	1.683	0.952
1.684	0	1.684	0.952
1.685	0	1.685	0.952
1.686	0	1.686	0.952
1.687	0	1.687	0.952
1.688	0	1.688	0.952
1.689	0	1.689	0.943
1.69	0	1.69	0.943
1.691	0	1.691	0.943
1.692	0	1.692	0.943
1.693	0	1.693	0.952
1.694	0	1.694	0.962
1.695	0	1.695	0.952
1.696	0	1.696	0.952
1.697	0	1.697	0.952
1.698	0	1.698	0.933
1.699	0	1.699	0.933
1.7	0	1.7	0.943

## Sheet: Fig. 2c
t(ms)	voltage(V)	t(ms)	transmission
-0.6	0	-0.6	0.95
-0.5	0	-0.5	0.95
-0.4	0	-0.4	0.95
-0.3	0	-0.3	0.95
-0.2	0	-0.2	0.95
-0.1	0	-0.1	0.95
0	0	0	0.95
0.1	50	0.1	0.892
0.2	50	0.2	0.747
0.3	50	0.3	0.631
0.4	50	0.4	0.515
0.5	50	0.5	0.456
0.6	50	0.6	0.369
0.7	50	0.7	0.34
0.8	50	0.8	0.311
0.9	50	0.9	0.253
1	50	1	0.224
1.1	50	1.1	0.195
1.2	50	1.2	0.166
1.3	50	1.3	0.166
1.4	50	1.4	0.166
1.5	50	1.5	0.166
1.6	50	1.6	0.137
1.7	50	1.7	0.108
1.8	50	1.8	0.137
1.9	50	1.9	0.108
2	50	2	0.108
2.1	50	2.1	0.108
2.2	50	2.2	0.108
2.3	50	2.3	0.079
2.4	50	2.4	0.108
2.5	50	2.5	0.108
2.6	50	2.6	0.079
2.7	50	2.7	0.079
2.8	50	2.8	0.079
2.9	50	2.9	0.108
3	50	3	0.108

## Sheet: Fig. 2d
t/TE	Voltage(V/Vmax)	t/TE	transmission
-1	1	-1	0.001
-0.9	1	-0.9	0.001
-0.8	1	-0.8	0.001
-0.7	1	-0.7	0.001
-0.6	1	-0.6	0.001
-0.5	1	-0.5	0
-0.4	1	-0.4	0
-0.3	1	-0.3	0
-0.2	1	-0.2	0
-0.1	1	-0.1	0
0	1	0	0
0.1	0	0.1	0
0.2	0	0.2	0.004
0.3	0	0.3	0.926
0.4	0	0.4	0.962
0.5	0	0.5	0.953
0.6	0	0.6	0.937
0.7	0	0.7	0.921
0.8	0	0.8	0.905
0.9	0	0.9	0.891
1	0	1	0.878
1.1	0	1.1	0.866
1.2	0	1.2	0.855
1.3	0	1.3	0.846
1.4	0	1.4	0.837
1.5	0	1.5	0.83
1.6	0	1.6	0.824
1.7	0	1.7	0.82
1.8	0	1.8	0.816
1.9	0	1.9	0.814

## Sheet: Fig. 2e
left				right
t(s)	voltage(V)	t(s)	transmission	t(s)	voltage(V)	t(s)	transmission
-0.086	0.063	-0.086	0.936	-0.1	1.562	-0.1	0.92
-0.085	0.063	-0.085	0.946	-0.099	1.562	-0.099	0.924
-0.084	0.063	-0.084	0.951	-0.098	1.562	-0.098	0.927
-0.083	0.063	-0.083	0.955	-0.097	1.562	-0.097	0.929
-0.082	0.063	-0.082	0.956	-0.096	1.562	-0.096	0.931
-0.081	-1.5	-0.081	0.956	-0.095	1.562	-0.095	0.931
-0.08	0.063	-0.08	0.955	-0.094	1.562	-0.094	0.933
-0.079	0.063	-0.079	0.954	-0.093	1.562	-0.093	0.935
-0.078	0.063	-0.078	0.952	-0.092	1.562	-0.092	0.94
-0.077	0.063	-0.077	0.952	-0.091	1.562	-0.091	0.942
-0.076	0.063	-0.076	0.952	-0.09	1.562	-0.09	0.946
-0.075	0.063	-0.075	0.953	-0.089	1.562	-0.089	0.948
-0.074	0.063	-0.074	0.953	-0.088	1.562	-0.088	0.95
-0.073	0.063	-0.073	0.953	-0.087	1.562	-0.087	0.948
-0.072	0.063	-0.072	0.952	-0.086	1.562	-0.086	0.948
-0.071	0.063	-0.071	0.95	-0.085	1.562	-0.085	0.946
-0.07	0.063	-0.07	0.947	-0.084	1.562	-0.084	0.942
-0.069	0.063	-0.069	0.943	-0.083	1.562	-0.083	0.94
-0.068	0.063	-0.068	0.94	-0.082	1.562	-0.082	0.94
-0.067	0.063	-0.067	0.937	-0.081	1.562	-0.081	0.94
-0.066	0.063	-0.066	0.935	-0.08	1.562	-0.08	0.937
-0.065	0.063	-0.065	0.934	-0.079	0	-0.079	0.937
-0.064	0.063	-0.064	0.934	-0.078	1.562	-0.078	0.935
-0.063	0.063	-0.063	0.935	-0.077	1.562	-0.077	0.933
-0.062	0.063	-0.062	0.935	-0.076	1.562	-0.076	0.931
-0.061	0.063	-0.061	0.936	-0.075	0	-0.075	0.931
-0.06	0.063	-0.06	0.936	-0.074	1.562	-0.074	0.933
-0.059	0.063	-0.059	0.936	-0.073	1.562	-0.073	0.935
-0.058	0.063	-0.058	0.936	-0.072	1.562	-0.072	0.937
-0.057	0.063	-0.057	0.936	-0.071	1.562	-0.071	0.94
-0.056	0.063	-0.056	0.936	-0.07	1.562	-0.07	0.944
-0.055	0.063	-0.055	0.936	-0.069	1.562	-0.069	0.944
-0.054	0.063	-0.054	0.936	-0.068	1.562	-0.068	0.942
-0.053	0.063	-0.053	0.936	-0.067	1.562	-0.067	0.94
-0.052	0.063	-0.052	0.936	-0.066	1.562	-0.066	0.937
-0.051	0.063	-0.051	0.937	-0.065	1.562	-0.065	0.933
-0.05	0.063	-0.05	0.938	-0.064	1.562	-0.064	0.931
-0.049	0.063	-0.049	0.94	-0.063	1.562	-0.063	0.931
-0.048	0.063	-0.048	0.942	-0.062	1.562	-0.062	0.933
-0.047	0.063	-0.047	0.943	-0.061	1.562	-0.061	0.935
-0.046	0.063	-0.046	0.943	-0.06	1.562	-0.06	0.935
-0.045	0.063	-0.045	0.943	-0.059	1.562	-0.059	0.937
-0.044	0.063	-0.044	0.943	-0.058	1.562	-0.058	0.94
-0.043	0.063	-0.043	0.942	-0.057	1.562	-0.057	0.937
-0.042	0.063	-0.042	0.943	-0.056	1.562	-0.056	0.935
-0.041	0.063	-0.041	0.944	-0.055	1.562	-0.055	0.937
-0.04	0.063	-0.04	0.946	-0.054	1.562	-0.054	0.935
-0.039	0.063	-0.039	0.948	-0.053	1.562	-0.053	0.933
-0.038	0.063	-0.038	0.949	-0.052	1.562	-0.052	0.933
-0.037	0.063	-0.037	0.95	-0.051	1.562	-0.051	0.933
-0.036	0.063	-0.036	0.949	-0.05	1.562	-0.05	0.929
-0.035	0.063	-0.035	0.948	-0.049	1.562	-0.049	0.927
-0.034	0.063	-0.034	0.947	-0.048	1.562	-0.048	0.924
-0.033	0.063	-0.033	0.946	-0.047	1.562	-0.047	0.922
-0.032	-1.5	-0.032	0.946	-0.046	1.562	-0.046	0.922
-0.031	0.063	-0.031	0.945	-0.045	1.562	-0.045	0.927
-0.03	0.063	-0.03	0.943	-0.044	1.562	-0.044	0.931
-0.029	0.063	-0.029	0.942	-0.043	1.562	-0.043	0.935
-0.028	0.063	-0.028	0.94	-0.042	1.562	-0.042	0.94
-0.027	0.063	-0.027	0.938	-0.041	1.562	-0.041	0.942
-0.026	0.063	-0.026	0.938	-0.04	1.562	-0.04	0.942
-0.025	0.063	-0.025	0.938	-0.039	1.562	-0.039	0.942
-0.024	0.063	-0.024	0.94	-0.038	1.562	-0.038	0.942
-0.023	0.063	-0.023	0.942	-0.037	1.562	-0.037	0.944
-0.022	0.063	-0.022	0.943	-0.036	1.562	-0.036	0.944
-0.021	0.063	-0.021	0.945	-0.035	1.562	-0.035	0.942
-0.02	0.063	-0.02	0.946	-0.034	1.562	-0.034	0.942
-0.019	0.063	-0.019	0.946	-0.033	1.562	-0.033	0.944
-0.018	0.063	-0.018	0.946	-0.032	1.562	-0.032	0.942
-0.017	0.063	-0.017	0.946	-0.031	1.562	-0.031	0.944
-0.016	0.063	-0.016	0.945	-0.03	1.562	-0.03	0.95
-0.015	0.063	-0.015	0.945	-0.029	1.562	-0.029	0.952
-0.014	0.063	-0.014	0.944	-0.028	1.562	-0.028	0.95
-0.013	0.063	-0.013	0.944	-0.027	1.562	-0.027	0.95
-0.012	0.063	-0.012	0.946	-0.026	1.562	-0.026	0.948
-0.011	0.063	-0.011	0.947	-0.025	1.562	-0.025	0.942
-0.01	0.063	-0.01	0.948	-0.024	1.562	-0.024	0.94
-0.009	0.063	-0.009	0.949	-0.023	1.562	-0.023	0.94
-0.008	0.063	-0.008	0.949	-0.022	1.562	-0.022	0.942
-0.007	0.063	-0.007	0.948	-0.021	1.562	-0.021	0.942
-0.006	0.063	-0.006	0.943	-0.02	1.562	-0.02	0.946
-0.005	0.063	-0.005	0.928	-0.019	1.562	-0.019	0.948
-0.004	0.063	-0.004	0.897	-0.018	1.562	-0.018	0.952
-0.003	0.063	-0.003	0.845	-0.017	1.562	-0.017	0.955
-0.002	0.063	-0.002	0.764	-0.016	1.562	-0.016	0.961
-0.001	0.063	-0.001	0.656	-0.015	1.562	-0.015	0.965
0	-49.938	0	0.533	-0.014	1.562	-0.014	0.968
0.001	-49.938	0.001	0.408	-0.013	1.562	-0.013	0.965
0.002	-49.938	0.002	0.295	-0.012	1.562	-0.012	0.961
0.003	-48.375	0.003	0.208	-0.011	1.562	-0.011	0.955
0.004	-49.938	0.004	0.152	-0.01	1.562	-0.01	0.948
0.005	-48.375	0.005	0.121	-0.009	1.562	-0.009	0.944
0.006	-48.375	0.006	0.109	-0.008	1.562	-0.008	0.942
0.007	-48.375	0.007	0.108	-0.007	1.562	-0.007	0.944
0.008	-48.375	0.008	0.109	-0.006	1.562	-0.006	0.944
0.009	-48.375	0.009	0.11	-0.005	1.562	-0.005	0.944
0.01	-48.375	0.01	0.11	-0.004	3.125	-0.004	0.944
0.011	-46.812	0.011	0.108	-0.003	1.562	-0.003	0.944
0.012	-46.812	0.012	0.106	-0.002	3.125	-0.002	0.94
0.013	-46.812	0.013	0.105	-0.001	3.125	-0.001	0.937
0.014	-46.812	0.014	0.104	0	3.125	0	0.933
0.015	-46.812	0.015	0.103	0.001	1.562	0.001	0.929
0.016	-45.25	0.016	0.101	0.002	3.125	0.002	0.924
0.017	-46.812	0.017	0.1	0.003	4.688	0.003	0.922
0.018	-45.25	0.018	0.097	0.004	4.688	0.004	0.92
0.019	-46.812	0.019	0.095	0.005	4.688	0.005	0.92
0.02	-46.812	0.02	0.092	0.006	4.688	0.006	0.92
0.021	-45.25	0.021	0.09	0.007	4.688	0.007	0.92
0.022	-45.25	0.022	0.087	0.008	4.688	0.008	0.922
0.023	-45.25	0.023	0.084	0.009	6.25	0.009	0.924
0.024	-45.25	0.024	0.082	0.01	4.688	0.01	0.927
0.025	-45.25	0.025	0.081	0.011	6.25	0.011	0.929
0.026	-45.25	0.026	0.079	0.012	6.25	0.012	0.931
0.027	-45.25	0.027	0.08	0.013	4.688	0.013	0.929
0.028	-45.25	0.028	0.082	0.014	6.25	0.014	0.927
0.029	-43.688	0.029	0.085	0.015	6.25	0.015	0.924
0.03	-43.688	0.03	0.088	0.016	6.25	0.016	0.922
0.031	-43.688	0.031	0.092	0.017	6.25	0.017	0.92
0.032	-43.688	0.032	0.095	0.018	7.812	0.018	0.92
0.033	-43.688	0.033	0.096	0.019	6.25	0.019	0.918
0.034	-42.125	0.034	0.096	0.02	7.812	0.02	0.916
0.035	-42.125	0.035	0.096	0.021	7.812	0.021	0.914
0.036	-42.125	0.036	0.095	0.022	7.812	0.022	0.911
0.037	-43.688	0.037	0.094	0.023	7.812	0.023	0.909
0.038	-42.125	0.038	0.094	0.024	7.812	0.024	0.911
0.039	-42.125	0.039	0.094	0.025	9.375	0.025	0.911
0.04	-40.562	0.04	0.094	0.026	7.812	0.026	0.911
0.041	-42.125	0.041	0.095	0.027	7.812	0.027	0.909
0.042	-40.562	0.042	0.096	0.028	9.375	0.028	0.907
0.043	-40.562	0.043	0.098	0.029	9.375	0.029	0.901
0.044	-40.562	0.044	0.1	0.03	9.375	0.03	0.896
0.045	-40.562	0.045	0.101	0.031	9.375	0.031	0.892
0.046	-40.562	0.046	0.103	0.032	9.375	0.032	0.89
0.047	-40.562	0.047	0.104	0.033	9.375	0.033	0.886
0.048	-40.562	0.048	0.104	0.034	9.375	0.034	0.883
0.049	-40.562	0.049	0.104	0.035	9.375	0.035	0.883
0.05	-40.562	0.05	0.104	0.036	9.375	0.036	0.883
0.051	-40.562	0.051	0.104	0.037	10.938	0.037	0.886
0.052	-39	0.052	0.104	0.038	10.938	0.038	0.89
0.053	-39	0.053	0.104	0.039	10.938	0.039	0.896
0.054	-39	0.054	0.105	0.04	10.938	0.04	0.898
0.055	-40.562	0.055	0.106	0.041	10.938	0.041	0.898
0.056	-39	0.056	0.108	0.042	12.5	0.042	0.894
0.057	-39	0.057	0.11	0.043	12.5	0.043	0.89
0.058	-39	0.058	0.111	0.044	12.5	0.044	0.881
0.059	-37.438	0.059	0.112	0.045	12.5	0.045	0.877
0.06	-39	0.06	0.113	0.046	12.5	0.046	0.875
0.061	-37.438	0.061	0.114	0.047	12.5	0.047	0.875
0.062	-37.438	0.062	0.115	0.048	12.5	0.048	0.875
0.063	-37.438	0.063	0.118	0.049	12.5	0.049	0.877
0.064	-39	0.064	0.123	0.05	14.062	0.05	0.875
0.065	-37.438	0.065	0.129	0.051	12.5	0.051	0.873
0.066	-37.438	0.066	0.135	0.052	14.062	0.052	0.87
0.067	-35.875	0.067	0.141	0.053	14.062	0.053	0.868
0.068	-35.875	0.068	0.145	0.054	14.062	0.054	0.866
0.069	-35.875	0.069	0.149	0.055	14.062	0.055	0.868
0.07	-35.875	0.07	0.151	0.056	14.062	0.056	0.868
0.071	-35.875	0.071	0.155	0.057	14.062	0.057	0.866
0.072	-35.875	0.072	0.158	0.058	14.062	0.058	0.864
0.073	-35.875	0.073	0.162	0.059	14.062	0.059	0.862
0.074	-34.312	0.074	0.167	0.06	15.625	0.06	0.855
0.075	-35.875	0.075	0.173	0.061	15.625	0.061	0.853
0.076	-35.875	0.076	0.177	0.062	14.062	0.062	0.855
0.077	-34.312	0.077	0.182	0.063	15.625	0.063	0.857
0.078	-34.312	0.078	0.187	0.064	15.625	0.064	0.86
0.079	-34.312	0.079	0.193	0.065	15.625	0.065	0.864
0.08	-34.312	0.08	0.199	0.066	15.625	0.066	0.866
0.081	-34.312	0.081	0.206	0.067	15.625	0.067	0.866
0.082	-34.312	0.082	0.213	0.068	17.188	0.068	0.866
0.083	-32.75	0.083	0.22	0.069	17.188	0.069	0.864
0.084	-32.75	0.084	0.225	0.07	17.188	0.07	0.86
0.085	-32.75	0.085	0.229	0.071	17.188	0.071	0.853
0.086	-32.75	0.086	0.232	0.072	17.188	0.072	0.844
0.087	-32.75	0.087	0.237	0.073	17.188	0.073	0.834
0.088	-31.188	0.088	0.242	0.074	17.188	0.074	0.825
0.089	-32.75	0.089	0.247	0.075	17.188	0.075	0.819
0.09	-31.188	0.09	0.252	0.076	18.75	0.076	0.816
0.091	-32.75	0.091	0.257	0.077	18.75	0.077	0.816
0.092	-31.188	0.092	0.261	0.078	18.75	0.078	0.821
0.093	-31.188	0.093	0.265	0.079	18.75	0.079	0.825
0.094	-31.188	0.094	0.27	0.08	18.75	0.08	0.832
0.095	-31.188	0.095	0.276	0.081	18.75	0.081	0.834
0.096	-31.188	0.096	0.282	0.082	20.312	0.082	0.836
0.097	-31.188	0.097	0.289	0.083	20.312	0.083	0.834
0.098	-29.625	0.098	0.296	0.084	18.75	0.084	0.832
0.099	-31.188	0.099	0.303	0.085	20.312	0.085	0.827
0.1	-29.625	0.1	0.309	0.086	20.312	0.086	0.825
0.101	-29.625	0.101	0.314	0.087	20.312	0.087	0.823
0.102	-29.625	0.102	0.319	0.088	21.875	0.088	0.823
0.103	-29.625	0.103	0.323	0.089	20.312	0.089	0.823
0.104	-29.625	0.104	0.328	0.09	21.875	0.09	0.821
0.105	-28.062	0.105	0.334	0.091	21.875	0.091	0.819
0.106	-28.062	0.106	0.34	0.092	21.875	0.092	0.814
0.107	-28.062	0.107	0.346	0.093	21.875	0.093	0.81
0.108	-28.062	0.108	0.352	0.094	21.875	0.094	0.803
0.109	-28.062	0.109	0.357	0.095	21.875	0.095	0.797
0.11	-28.062	0.11	0.36	0.096	21.875	0.096	0.788
0.111	-26.5	0.111	0.363	0.097	21.875	0.097	0.784
0.112	-26.5	0.112	0.366	0.098	23.438	0.098	0.778
0.113	-28.062	0.113	0.37	0.099	23.438	0.099	0.773
0.114	-28.062	0.114	0.375	0.1	23.438	0.1	0.771
0.115	-26.5	0.115	0.381	0.101	23.438	0.101	0.773
0.116	-26.5	0.116	0.389	0.102	23.438	0.102	0.773
0.117	-26.5	0.117	0.398	0.103	25	0.103	0.775
0.118	-26.5	0.118	0.406	0.104	23.438	0.104	0.778
0.119	-26.5	0.119	0.413	0.105	23.438	0.105	0.78
0.12	-26.5	0.12	0.419	0.106	23.438	0.106	0.775
0.121	-26.5	0.121	0.423	0.107	25	0.107	0.769
0.122	-26.5	0.122	0.427	0.108	25	0.108	0.762
0.123	-26.5	0.123	0.43	0.109	25	0.109	0.754
0.124	-24.938	0.124	0.434	0.11	23.438	0.11	0.745
0.125	-26.5	0.125	0.44	0.111	25	0.111	0.745
0.126	-24.938	0.126	0.446	0.112	25	0.112	0.745
0.127	-24.938	0.127	0.452	0.113	25	0.113	0.745
0.128	-24.938	0.128	0.458	0.114	25	0.114	0.747
0.129	-24.938	0.129	0.464	0.115	25	0.115	0.747
0.13	-24.938	0.13	0.469	0.116	26.562	0.116	0.741
0.131	-23.375	0.131	0.474	0.117	26.562	0.117	0.737
0.132	-24.938	0.132	0.479	0.118	26.562	0.118	0.732
0.133	-23.375	0.133	0.486	0.119	26.562	0.119	0.73
0.134	-23.375	0.134	0.491	0.12	26.562	0.12	0.732
0.135	-23.375	0.135	0.496	0.121	28.125	0.121	0.734
0.136	-21.812	0.136	0.501	0.122	26.562	0.122	0.737
0.137	-21.812	0.137	0.503	0.123	28.125	0.123	0.737
0.138	-23.375	0.138	0.503	0.124	28.125	0.124	0.73
0.139	-23.375	0.139	0.504	0.125	28.125	0.125	0.719
0.14	-21.812	0.14	0.503	0.126	28.125	0.126	0.713
0.141	-21.812	0.141	0.504	0.127	28.125	0.127	0.706
0.142	-21.812	0.142	0.505	0.128	28.125	0.128	0.704
0.143	-21.812	0.143	0.508	0.129	28.125	0.129	0.706
0.144	-21.812	0.144	0.511	0.13	28.125	0.13	0.711
0.145	-20.25	0.145	0.514	0.131	28.125	0.131	0.708
0.146	-21.812	0.146	0.517	0.132	28.125	0.132	0.706
0.147	-21.812	0.147	0.519	0.133	29.688	0.133	0.7
0.148	-20.25	0.148	0.519	0.134	29.688	0.134	0.691
0.149	-20.25	0.149	0.52	0.135	29.688	0.135	0.68
0.15	-20.25	0.15	0.52	0.136	29.688	0.136	0.674
0.151	-18.688	0.151	0.52	0.137	29.688	0.137	0.665
0.152	-20.25	0.152	0.52	0.138	29.688	0.138	0.657
0.153	-20.25	0.153	0.521	0.139	29.688	0.139	0.65
0.154	-20.25	0.154	0.523	0.14	29.688	0.14	0.646
0.155	-18.688	0.155	0.527	0.141	31.25	0.141	0.639
0.156	-18.688	0.156	0.531	0.142	31.25	0.142	0.635
0.157	-18.688	0.157	0.536	0.143	31.25	0.143	0.633
0.158	-18.688	0.158	0.539	0.144	31.25	0.144	0.631
0.159	-18.688	0.159	0.541	0.145	31.25	0.145	0.626
0.16	-18.688	0.16	0.541	0.146	31.25	0.146	0.624
0.161	-17.125	0.161	0.539	0.147	31.25	0.147	0.62
0.162	-18.688	0.162	0.536	0.148	31.25	0.148	0.611
0.163	-18.688	0.163	0.534	0.149	32.812	0.149	0.6
0.164	-17.125	0.164	0.533	0.15	31.25	0.15	0.59
0.165	-17.125	0.165	0.534	0.151	32.812	0.151	0.577
0.166	-18.688	0.166	0.536	0.152	32.812	0.152	0.564
0.167	-17.125	0.167	0.538	0.153	32.812	0.153	0.555
0.168	-17.125	0.168	0.541	0.154	32.812	0.154	0.549
0.169	-15.563	0.169	0.543	0.155	32.812	0.155	0.544
0.17	-15.563	0.17	0.546	0.156	34.375	0.156	0.54
0.171	-15.563	0.171	0.549	0.157	34.375	0.157	0.538
0.172	-15.563	0.172	0.553	0.158	34.375	0.158	0.536
0.173	-15.563	0.173	0.556	0.159	34.375	0.159	0.533
0.174	-15.563	0.174	0.559	0.16	35.938	0.16	0.529
0.175	-14	0.175	0.561	0.161	34.375	0.161	0.527
0.176	-14	0.176	0.56	0.162	34.375	0.162	0.523
0.177	-14	0.177	0.556	0.163	35.938	0.163	0.516
0.178	-14	0.178	0.549	0.164	35.938	0.164	0.508
0.179	-14	0.179	0.542	0.165	35.938	0.165	0.501
0.18	-14	0.18	0.534	0.166	35.938	0.166	0.492
0.181	-14	0.181	0.528	0.167	35.938	0.167	0.484
0.182	-14	0.182	0.524	0.168	35.938	0.168	0.477
0.183	-14	0.183	0.521	0.169	35.938	0.169	0.471
0.184	-14	0.184	0.521	0.17	35.938	0.17	0.46
0.185	-14	0.185	0.521	0.171	35.938	0.171	0.449
0.186	-12.438	0.186	0.522	0.172	35.938	0.172	0.441
0.187	-14	0.187	0.524	0.173	37.5	0.173	0.428
0.188	-12.438	0.188	0.526	0.174	37.5	0.174	0.417
0.189	-12.438	0.189	0.528	0.175	37.5	0.175	0.41
0.19	-12.438	0.19	0.529	0.176	37.5	0.176	0.406
0.191	-10.875	0.191	0.53	0.177	39.062	0.177	0.397
0.192	-12.438	0.192	0.531	0.178	37.5	0.178	0.393
0.193	-10.875	0.193	0.531	0.179	39.062	0.179	0.382
0.194	-12.438	0.194	0.532	0.18	39.062	0.18	0.369
0.195	-10.875	0.195	0.532	0.181	39.062	0.181	0.354
0.196	-10.875	0.196	0.531	0.182	39.062	0.182	0.343
0.197	-10.875	0.197	0.529	0.183	40.625	0.183	0.328
0.198	-10.875	0.198	0.525	0.184	39.062	0.184	0.322
0.199	-10.875	0.199	0.521	0.185	39.062	0.185	0.317
0.2	-9.312	0.2	0.517	0.186	40.625	0.186	0.313
0.201	-10.875	0.201	0.513	0.187	40.625	0.187	0.309
0.202	-9.312	0.202	0.509	0.188	40.625	0.188	0.311
0.203	-9.312	0.203	0.509	0.189	40.625	0.189	0.309
0.204	-10.875	0.204	0.509	0.19	40.625	0.19	0.305
0.205	-9.312	0.205	0.509	0.191	40.625	0.191	0.302
0.206	-9.312	0.206	0.511	0.192	40.625	0.192	0.298
0.207	-9.312	0.207	0.514	0.193	42.188	0.193	0.287
0.208	-9.312	0.208	0.517	0.194	42.188	0.194	0.276
0.209	-9.312	0.209	0.519	0.195	42.188	0.195	0.268
0.21	-9.312	0.21	0.52	0.196	40.625	0.196	0.257
0.211	-7.75	0.211	0.52	0.197	42.188	0.197	0.246
0.212	-7.75	0.212	0.518	0.198	42.188	0.198	0.24
0.213	-7.75	0.213	0.514	0.199	43.75	0.199	0.233
0.214	-7.75	0.214	0.51	0.2	42.188	0.2	0.222
0.215	-7.75	0.215	0.506	0.201	43.75	0.201	0.212
0.216	-7.75	0.216	0.503	0.202	42.188	0.202	0.201
0.217	-6.188	0.217	0.502	0.203	43.75	0.203	0.188
0.218	-6.188	0.218	0.501	0.204	43.75	0.204	0.175
0.219	-6.188	0.219	0.502	0.205	43.75	0.205	0.166
0.22	-6.188	0.22	0.503	0.206	43.75	0.206	0.158
0.221	-6.188	0.221	0.502	0.207	43.75	0.207	0.147
0.222	-6.188	0.222	0.5	0.208	45.312	0.208	0.136
0.223	-6.188	0.223	0.497	0.209	45.312	0.209	0.127
0.224	-4.625	0.224	0.494	0.21	45.312	0.21	0.117
0.225	-4.625	0.225	0.489	0.211	45.312	0.211	0.108
0.226	-6.188	0.226	0.485	0.212	45.312	0.212	0.104
0.227	-4.625	0.227	0.484	0.213	45.312	0.213	0.102
0.228	-4.625	0.228	0.484	0.214	45.312	0.214	0.099
0.229	-4.625	0.229	0.486	0.215	45.312	0.215	0.097
0.23	-4.625	0.23	0.49	0.216	45.312	0.216	0.093
0.231	-4.625	0.231	0.495	0.217	45.312	0.217	0.091
0.232	-3.062	0.232	0.498	0.218	46.875	0.218	0.089
0.233	-3.062	0.233	0.499	0.219	46.875	0.219	0.084
0.234	-4.625	0.234	0.499	0.22	46.875	0.22	0.084
0.235	-3.062	0.235	0.497	0.221	46.875	0.221	0.086
0.236	-3.062	0.236	0.494	0.222	46.875	0.222	0.084
0.237	-3.062	0.237	0.492	0.223	48.438	0.223	0.08
0.238	-3.062	0.238	0.491	0.224	46.875	0.224	0.078
0.239	-1.5	0.239	0.491	0.225	46.875	0.225	0.071
0.24	-1.5	0.24	0.491	0.226	46.875	0.226	0.065
0.241	-1.5	0.241	0.493	0.227	46.875	0.227	0.06
0.242	-1.5	0.242	0.494	0.228	48.438	0.228	0.058
0.243	-1.5	0.243	0.495	0.229	48.438	0.229	0.054
0.244	-1.5	0.244	0.496	0.23	48.438	0.23	0.052
0.245	-1.5	0.245	0.495	0.231	48.438	0.231	0.05
0.246	-1.5	0.246	0.493	0.232	48.438	0.232	0.048
0.247	-1.5	0.247	0.491	0.233	48.438	0.233	0.045
0.248	0.063	0.248	0.487	0.234	48.438	0.234	0.045
0.249	0.063	0.249	0.483	0.235	50	0.235	0.045
0.25	0.063	0.25	0.479	0.236	50	0.236	0.045
0.251	0.063	0.251	0.476	0.237	50	0.237	0.045
0.252	0.063	0.252	0.472	0.238	50	0.238	0.045
0.253	0.063	0.253	0.47	0.239	-48.438	0.239	0.048
0.254	0.063	0.254	0.469	0.24	-48.438	0.24	0.05
0.255	0.063	0.255	0.468	0.241	-48.438	0.241	0.052
0.256	0.063	0.256	0.468	0.242	-46.875	0.242	0.054
0.257	0.063	0.257	0.468	0.243	-46.875	0.243	0.056
0.258	0.063	0.258	0.468	0.244	-46.875	0.244	0.056
0.259	1.625	0.259	0.468	0.245	-46.875	0.245	0.056
0.26	1.625	0.26	0.467	0.246	-46.875	0.246	0.056
0.261	1.625	0.261	0.466	0.247	-46.875	0.247	0.056
0.262	1.625	0.262	0.464	0.248	-46.875	0.248	0.056
0.263	1.625	0.263	0.461	0.249	-46.875	0.249	0.054
0.264	3.188	0.264	0.457	0.25	-46.875	0.25	0.05
0.265	1.625	0.265	0.454	0.251	-45.312	0.251	0.043
0.266	3.188	0.266	0.452	0.252	-45.312	0.252	0.037
0.267	3.188	0.267	0.452	0.253	-45.312	0.253	0.03
0.268	3.188	0.268	0.454	0.254	-45.312	0.254	0.026
0.269	3.188	0.269	0.456	0.255	-45.312	0.255	0.024
0.27	3.188	0.27	0.459	0.256	-45.312	0.256	0.024
0.271	3.188	0.271	0.459	0.257	-45.312	0.257	0.024
0.272	3.188	0.272	0.458	0.258	-45.312	0.258	0.024
0.273	4.75	0.273	0.456	0.259	-45.312	0.259	0.024
0.274	3.188	0.274	0.453	0.26	-43.75	0.26	0.024
0.275	4.75	0.275	0.448	0.261	-43.75	0.261	0.024
0.276	4.75	0.276	0.444	0.262	-43.75	0.262	0.024
0.277	4.75	0.277	0.442	0.263	-43.75	0.263	0.022
0.278	4.75	0.278	0.44	0.264	-43.75	0.264	0.022
0.279	4.75	0.279	0.439	0.265	-43.75	0.265	0.024
0.28	6.312	0.28	0.441	0.266	-43.75	0.266	0.026
0.281	6.312	0.281	0.444	0.267	-43.75	0.267	0.028
0.282	6.312	0.282	0.447	0.268	-42.188	0.268	0.032
0.283	6.312	0.283	0.45	0.269	-42.188	0.269	0.032
0.284	6.312	0.284	0.45	0.27	-42.188	0.27	0.028
0.285	6.312	0.285	0.449	0.271	-42.188	0.271	0.024
0.286	6.312	0.286	0.445	0.272	-42.188	0.272	0.017
0.287	6.312	0.287	0.44	0.273	-40.625	0.273	0.011
0.288	7.875	0.288	0.436	0.274	-42.188	0.274	0.006
0.289	7.875	0.289	0.434	0.275	-40.625	0.275	0.006
0.29	7.875	0.29	0.432	0.276	-40.625	0.276	0.009
0.291	7.875	0.291	0.431	0.277	-40.625	0.277	0.013
0.292	7.875	0.292	0.431	0.278	-40.625	0.278	0.017
0.293	7.875	0.293	0.43	0.279	-40.625	0.279	0.022
0.294	9.438	0.294	0.428	0.28	-40.625	0.28	0.022
0.295	7.875	0.295	0.426	0.281	-39.062	0.281	0.019
0.296	7.875	0.296	0.423	0.282	-39.062	0.282	0.019
0.297	9.438	0.297	0.42	0.283	-39.062	0.283	0.019
0.298	9.438	0.298	0.418	0.284	-39.062	0.284	0.022
0.299	9.438	0.299	0.417	0.285	-39.062	0.285	0.026
0.3	9.438	0.3	0.415	0.286	-39.062	0.286	0.028
0.301	11	0.301	0.413	0.287	-39.062	0.287	0.026
0.302	9.438	0.302	0.412	0.288	-39.062	0.288	0.024
0.303	9.438	0.303	0.41	0.289	-39.062	0.289	0.019
0.304	11	0.304	0.408	0.29	-39.062	0.29	0.017
0.305	11	0.305	0.407	0.291	-39.062	0.291	0.017
0.306	11	0.306	0.406	0.292	-37.5	0.292	0.019
0.307	9.438	0.307	0.405	0.293	-39.062	0.293	0.022
0.308	11	0.308	0.404	0.294	-35.938	0.294	0.022
0.309	11	0.309	0.403	0.295	-37.5	0.295	0.017
0.31	11	0.31	0.401	0.296	-37.5	0.296	0.013
0.311	12.562	0.311	0.398	0.297	-37.5	0.297	0.006
0.312	12.562	0.312	0.395	0.298	-35.938	0.298	0.002
0.313	12.562	0.313	0.392	0.299	-37.5	0.299	0
0.314	12.562	0.314	0.389	0.3	-35.938	0.3	0
0.315	12.562	0.315	0.387	0.301	-35.938	0.301	0
0.316	12.562	0.316	0.385	0.302	-35.938	0.302	0.004
0.317	12.562	0.317	0.384	0.303	-35.938	0.303	0.006
0.318	12.562	0.318	0.382	0.304	-35.938	0.304	0.009
0.319	12.562	0.319	0.379	0.305	-34.375	0.305	0.011
0.32	14.125	0.32	0.375	0.306	-34.375	0.306	0.013
0.321	14.125	0.321	0.37	0.307	-35.938	0.307	0.013
0.322	12.562	0.322	0.365	0.308	-34.375	0.308	0.011
0.323	14.125	0.323	0.36	0.309	-34.375	0.309	0.009
0.324	14.125	0.324	0.358	0.31	-34.375	0.31	0.006
0.325	14.125	0.325	0.356	0.311	-34.375	0.311	0.004
0.326	14.125	0.326	0.356	0.312	-32.812	0.312	0.002
0.327	14.125	0.327	0.358	0.313	-34.375	0.313	0.002
0.328	15.687	0.328	0.361	0.314	-34.375	0.314	0.002
0.329	15.687	0.329	0.364	0.315	-34.375	0.315	0.002
0.33	15.687	0.33	0.367	0.316	-32.812	0.316	0.002
0.331	15.687	0.331	0.369	0.317	-32.812	0.317	0.002
0.332	15.687	0.332	0.37	0.318	-32.812	0.318	0.004
0.333	15.687	0.333	0.368	0.319	-32.812	0.319	0.006
0.334	15.687	0.334	0.365	0.32	-31.25	0.32	0.009
0.335	15.687	0.335	0.359	0.321	-32.812	0.321	0.011
0.336	17.25	0.336	0.353	0.322	-31.25	0.322	0.013
0.337	17.25	0.337	0.347	0.323	-32.812	0.323	0.011
0.338	17.25	0.338	0.341	0.324	-31.25	0.324	0.009
0.339	17.25	0.339	0.336	0.325	-31.25	0.325	0.006
0.34	17.25	0.34	0.332	0.326	-31.25	0.326	0.006
0.341	18.812	0.341	0.328	0.327	-29.688	0.327	0.009
0.342	17.25	0.342	0.325	0.328	-29.688	0.328	0.013
0.343	17.25	0.343	0.323	0.329	-31.25	0.329	0.019
0.344	18.812	0.344	0.322	0.33	-29.688	0.33	0.026
0.345	17.25	0.345	0.321	0.331	-29.688	0.331	0.03
0.346	18.812	0.346	0.32	0.332	-29.688	0.332	0.032
0.347	18.812	0.347	0.319	0.333	-29.688	0.333	0.035
0.348	18.812	0.348	0.319	0.334	-29.688	0.334	0.032
0.349	20.375	0.349	0.317	0.335	-29.688	0.335	0.03
0.35	18.812	0.35	0.317	0.336	-28.125	0.336	0.028
0.351	20.375	0.351	0.317	0.337	-28.125	0.337	0.024
0.352	18.812	0.352	0.319	0.338	-28.125	0.338	0.022
0.353	20.375	0.353	0.319	0.339	-29.688	0.339	0.024
0.354	20.375	0.354	0.32	0.34	-29.688	0.34	0.028
0.355	20.375	0.355	0.319	0.341	-28.125	0.341	0.03
0.356	20.375	0.356	0.318	0.342	-28.125	0.342	0.035
0.357	20.375	0.357	0.315	0.343	-28.125	0.343	0.037
0.358	21.938	0.358	0.312	0.344	-26.562	0.344	0.035
0.359	20.375	0.359	0.309	0.345	-26.562	0.345	0.028
0.36	21.938	0.36	0.306	0.346	-26.562	0.346	0.026
0.361	21.938	0.361	0.304	0.347	-26.562	0.347	0.022
0.362	21.938	0.362	0.304	0.348	-28.125	0.348	0.015
0.363	21.938	0.363	0.304	0.349	-26.562	0.349	0.011
0.364	21.938	0.364	0.304	0.35	-26.562	0.35	0.011
0.365	21.938	0.365	0.304	0.351	-26.562	0.351	0.009
0.366	21.938	0.366	0.303	0.352	-25	0.352	0.011
0.367	21.938	0.367	0.3	0.353	-25	0.353	0.015
0.368	23.5	0.368	0.297	0.354	-25	0.354	0.022
0.369	23.5	0.369	0.295	0.355	-25	0.355	0.026
0.37	23.5	0.37	0.292	0.356	-25	0.356	0.03
0.371	23.5	0.371	0.29	0.357	-25	0.357	0.035
0.372	23.5	0.372	0.287	0.358	-25	0.358	0.041
0.373	25.062	0.373	0.283	0.359	-25	0.359	0.045
0.374	23.5	0.374	0.278	0.36	-25	0.36	0.05
0.375	23.5	0.375	0.273	0.361	-23.438	0.361	0.054
0.376	25.062	0.376	0.268	0.362	-25	0.362	0.056
0.377	25.062	0.377	0.264	0.363	-23.438	0.363	0.056
0.378	25.062	0.378	0.261	0.364	-23.438	0.364	0.054
0.379	25.062	0.379	0.259	0.365	-25	0.365	0.052
0.38	25.062	0.38	0.257	0.366	-23.438	0.366	0.05
0.381	25.062	0.381	0.254	0.367	-23.438	0.367	0.045
0.382	25.062	0.382	0.252	0.368	-23.438	0.368	0.039
0.383	26.625	0.383	0.249	0.369	-21.875	0.369	0.035
0.384	26.625	0.384	0.247	0.37	-23.438	0.37	0.028
0.385	26.625	0.385	0.246	0.371	-23.438	0.371	0.022
0.386	26.625	0.386	0.247	0.372	-23.438	0.372	0.017
0.387	26.625	0.387	0.248	0.373	-21.875	0.373	0.017
0.388	26.625	0.388	0.251	0.374	-21.875	0.374	0.019
0.389	26.625	0.389	0.254	0.375	-21.875	0.375	0.024
0.39	26.625	0.39	0.256	0.376	-21.875	0.376	0.028
0.391	26.625	0.391	0.257	0.377	-21.875	0.377	0.032
0.392	28.188	0.392	0.255	0.378	-21.875	0.378	0.035
0.393	28.188	0.393	0.252	0.379	-20.312	0.379	0.035
0.394	26.625	0.394	0.246	0.38	-21.875	0.38	0.037
0.395	28.188	0.395	0.239	0.381	-20.312	0.381	0.037
0.396	28.188	0.396	0.232	0.382	-21.875	0.382	0.039
0.397	28.188	0.397	0.225	0.383	-20.312	0.383	0.041
0.398	29.75	0.398	0.217	0.384	-20.312	0.384	0.043
0.399	29.75	0.399	0.212	0.385	-20.312	0.385	0.041
0.4	29.75	0.4	0.209	0.386	-20.312	0.386	0.043
0.401	29.75	0.401	0.207	0.387	-18.75	0.387	0.043
0.402	29.75	0.402	0.206	0.388	-18.75	0.388	0.043
0.403	29.75	0.403	0.206	0.389	-18.75	0.389	0.043
0.404	29.75	0.404	0.205	0.39	-18.75	0.39	0.048
0.405	29.75	0.405	0.204	0.391	-18.75	0.391	0.05
0.406	29.75	0.406	0.202	0.392	-18.75	0.392	0.05
0.407	31.312	0.407	0.2	0.393	-17.188	0.393	0.05
0.408	31.312	0.408	0.197	0.394	-17.188	0.394	0.05
0.409	31.312	0.409	0.195	0.395	-17.188	0.395	0.048
0.41	31.312	0.41	0.194	0.396	-17.188	0.396	0.045
0.411	31.312	0.411	0.195	0.397	-15.625	0.397	0.048
0.412	31.312	0.412	0.195	0.398	-17.188	0.398	0.048
0.413	31.312	0.413	0.195	0.399	-17.188	0.399	0.048
0.414	31.312	0.414	0.195	0.4	-15.625	0.4	0.048
0.415	31.312	0.415	0.193	0.401	-17.188	0.401	0.048
0.416	31.312	0.416	0.191	0.402	-15.625	0.402	0.045
0.417	31.312	0.417	0.188	0.403	-17.188	0.403	0.048
0.418	32.875	0.418	0.185	0.404	-15.625	0.404	0.05
0.419	32.875	0.419	0.18	0.405	-15.625	0.405	0.052
0.42	32.875	0.42	0.174	0.406	-15.625	0.406	0.052
0.421	32.875	0.421	0.167	0.407	-15.625	0.407	0.052
0.422	32.875	0.422	0.159	0.408	-15.625	0.408	0.05
0.423	34.438	0.423	0.151	0.409	-15.625	0.409	0.048
0.424	34.438	0.424	0.145	0.41	-15.625	0.41	0.045
0.425	34.438	0.425	0.141	0.411	-14.062	0.411	0.048
0.426	34.438	0.426	0.138	0.412	-14.062	0.412	0.05
0.427	34.438	0.427	0.138	0.413	-14.062	0.413	0.052
0.428	34.438	0.428	0.139	0.414	-14.062	0.414	0.054
0.429	34.438	0.429	0.14	0.415	-12.5	0.415	0.056
0.43	34.438	0.43	0.141	0.416	-14.062	0.416	0.056
0.431	36	0.431	0.14	0.417	-12.5	0.417	0.056
0.432	36	0.432	0.137	0.418	-12.5	0.418	0.056
0.433	36	0.433	0.134	0.419	-12.5	0.419	0.056
0.434	36	0.434	0.13	0.42	-12.5	0.42	0.054
0.435	37.562	0.435	0.125	0.421	-12.5	0.421	0.052
0.436	36	0.436	0.12	0.422	-12.5	0.422	0.05
0.437	36	0.437	0.116	0.423	-12.5	0.423	0.048
0.438	36	0.438	0.112	0.424	-12.5	0.424	0.045
0.439	36	0.439	0.109	0.425	-12.5	0.425	0.048
0.44	37.562	0.44	0.107	0.426	-10.938	0.426	0.05
0.441	37.562	0.441	0.106	0.427	-12.5	0.427	0.052
0.442	37.562	0.442	0.107	0.428	-10.938	0.428	0.052
0.443	37.562	0.443	0.108	0.429	-10.938	0.429	0.052
0.444	39.125	0.444	0.11	0.43	-10.938	0.43	0.05
0.445	37.562	0.445	0.111	0.431	-10.938	0.431	0.048
0.446	39.125	0.446	0.111	0.432	-10.938	0.432	0.045
0.447	37.562	0.447	0.109	0.433	-9.375	0.433	0.048
0.448	39.125	0.448	0.106	0.434	-9.375	0.434	0.05
0.449	39.125	0.449	0.101	0.435	-9.375	0.435	0.052
0.45	39.125	0.45	0.096	0.436	-9.375	0.436	0.052
0.451	39.125	0.451	0.093	0.437	-9.375	0.437	0.052
0.452	40.688	0.452	0.09	0.438	-9.375	0.438	0.05
0.453	39.125	0.453	0.089	0.439	-7.812	0.439	0.048
0.454	39.125	0.454	0.089	0.44	-7.812	0.44	0.045
0.455	39.125	0.455	0.089	0.441	-9.375	0.441	0.048
0.456	40.688	0.456	0.089	0.442	-7.812	0.442	0.05
0.457	40.688	0.457	0.088	0.443	-7.812	0.443	0.052
0.458	40.688	0.458	0.085	0.444	-7.812	0.444	0.054
0.459	40.688	0.459	0.081	0.445	-7.812	0.445	0.056
0.46	42.25	0.46	0.075	0.446	-7.812	0.446	0.056
0.461	42.25	0.461	0.07	0.447	-7.812	0.447	0.056
0.462	42.25	0.462	0.064	0.448	-6.25	0.448	0.056
0.463	42.25	0.463	0.059	0.449	-7.812	0.449	0.056
0.464	42.25	0.464	0.056	0.45	-6.25	0.45	0.056
0.465	42.25	0.465	0.053	0.451	-6.25	0.451	0.056
0.466	42.25	0.466	0.051	0.452	-6.25	0.452	0.056
0.467	42.25	0.467	0.049	0.453	-6.25	0.453	0.056
0.468	42.25	0.468	0.048	0.454	-6.25	0.454	0.056
0.469	42.25	0.469	0.046	0.455	-6.25	0.455	0.056
0.47	42.25	0.47	0.044	0.456	-6.25	0.456	0.056
0.471	43.812	0.471	0.044	0.457	-4.688	0.457	0.056
0.472	43.812	0.472	0.044	0.458	-4.688	0.458	0.056
0.473	43.812	0.473	0.045	0.459	-4.688	0.459	0.056
0.474	43.812	0.474	0.046	0.46	-4.688	0.46	0.056
0.475	43.812	0.475	0.045	0.461	-4.688	0.461	0.056
0.476	43.812	0.476	0.042	0.462	-4.688	0.462	0.056
0.477	43.812	0.477	0.037	0.463	-4.688	0.463	0.056
0.478	43.812	0.478	0.03	0.464	-3.125	0.464	0.058
0.479	45.375	0.479	0.022	0.465	-4.688	0.465	0.06
0.48	45.375	0.48	0.015	0.466	-3.125	0.466	0.063
0.481	45.375	0.481	0.008	0.467	-3.125	0.467	0.065
0.482	45.375	0.482	0.004	0.468	-3.125	0.468	0.067
0.483	45.375	0.483	0.002	0.469	-3.125	0.469	0.065
0.484	46.938	0.484	0.002	0.47	-3.125	0.47	0.063
0.485	45.375	0.485	0.003	0.471	-1.562	0.471	0.06
0.486	46.938	0.486	0.006	0.472	-3.125	0.472	0.058
0.487	46.938	0.487	0.01	0.473	-1.562	0.473	0.056
0.488	46.938	0.488	0.015	0.474	-1.562	0.474	0.056
0.489	46.938	0.489	0.02	0.475	-1.562	0.475	0.056
0.49	46.938	0.49	0.024	0.476	-1.562	0.476	0.056
0.491	46.938	0.491	0.026	0.477	0	0.477	0.056
0.492	46.938	0.492	0.026	0.478	-1.562	0.478	0.056
0.493	46.938	0.493	0.024	0.479	-1.562	0.479	0.056
0.494	46.938	0.494	0.02	0.48	0	0.48	0.056
0.495	48.5	0.495	0.017	0.481	0	0.481	0.056
0.496	48.5	0.496	0.016	0.482	0	0.482	0.056
0.497	48.5	0.497	0.018	0.483	0	0.483	0.056
0.498	48.5	0.498	0.026	0.484	0	0.484	0.056
0.499	48.5	0.499	0.037	0.485	1.562	0.485	0.056
0.5	0.063	0.5	0.051	0.486	1.562	0.486	0.056
0.501	0.063	0.501	0.063	0.487	1.562	0.487	0.056
0.502	-1.5	0.502	0.072	0.488	0	0.488	0.056
0.503	0.063	0.503	0.074	0.489	1.562	0.489	0.056
0.504	0.063	0.504	0.071	0.49	1.562	0.49	0.056
0.505	0.063	0.505	0.063	0.491	1.562	0.491	0.056
0.506	0.063	0.506	0.054	0.492	1.562	0.492	0.056
0.507	0.063	0.507	0.046	0.493	1.562	0.493	0.056
0.508	0.063	0.508	0.04	0.494	1.562	0.494	0.056
0.509	0.063	0.509	0.037	0.495	1.562	0.495	0.056
0.51	0.063	0.51	0.035	0.496	1.562	0.496	0.056
0.511	0.063	0.511	0.033	0.497	1.562	0.497	0.056
0.512	0.063	0.512	0.032	0.498	1.562	0.498	0.058
0.513	0.063	0.513	0.029	0.499	1.562	0.499	0.06
0.514	0.063	0.514	0.026	0.5	1.562	0.5	0.065
0.515	0.063	0.515	0.023	0.501	1.562	0.501	0.069
0.516	0.063	0.516	0.02	0.502	1.562	0.502	0.073
0.517	0.063	0.517	0.018	0.503	1.562	0.503	0.076
0.518	0.063	0.518	0.017	0.504	1.562	0.504	0.078
0.519	0.063	0.519	0.015	0.505	1.562	0.505	0.076
0.52	0.063	0.52	0.012	0.506	1.562	0.506	0.073
0.521	0.063	0.521	0.009	0.507	1.562	0.507	0.071
0.522	0.063	0.522	0.006	0.508	1.562	0.508	0.069
0.523	0.063	0.523	0.002	0.509	1.562	0.509	0.067
0.524	0.063	0.524	0.001	0.51	1.562	0.51	0.067
0.525	0.063	0.525	0.001	0.511	1.562	0.511	0.067
0.526	0.063	0.526	0.001	0.512	1.562	0.512	0.069
0.527	0.063	0.527	0.001	0.513	1.562	0.513	0.071
0.528	0.063	0.528	0.002	0.514	1.562	0.514	0.073
0.529	0.063	0.529	0.002	0.515	1.562	0.515	0.078
0.53	0.063	0.53	0.001	0.516	1.562	0.516	0.082
0.531	0.063	0.531	0.001	0.517	1.562	0.517	0.082
0.532	0.063	0.532	0	0.518	1.562	0.518	0.08
0.533	0.063	0.533	0	0.519	1.562	0.519	0.078
0.534	0.063	0.534	0	0.52	1.562	0.52	0.071
0.535	0.063	0.535	0	0.521	1.562	0.521	0.065
0.536	0.063	0.536	0.001	0.522	1.562	0.522	0.06
0.537	0.063	0.537	0.002	0.523	1.562	0.523	0.06
0.538	0.063	0.538	0.005	0.524	1.562	0.524	0.063
0.539	0.063	0.539	0.007	0.525	1.562	0.525	0.067
0.54	0.063	0.54	0.01	0.526	1.562	0.526	0.073
0.541	0.063	0.541	0.012	0.527	1.562	0.527	0.082
0.542	0.063	0.542	0.014	0.528	1.562	0.528	0.086
0.543	0.063	0.543	0.014	0.529	1.562	0.529	0.086
0.544	0.063	0.544	0.013	0.53	1.562	0.53	0.089
0.545	0.063	0.545	0.012	0.531	1.562	0.531	0.086
0.546	0.063	0.546	0.012	0.532	1.562	0.532	0.08
0.547	0.063	0.547	0.012	0.533	1.562	0.533	0.078
0.548	0.063	0.548	0.012	0.534	1.562	0.534	0.078
0.549	0.063	0.549	0.013	0.535	1.562	0.535	0.078
0.55	0.063	0.55	0.014	0.536	1.562	0.536	0.084
0.551	0.063	0.551	0.014	0.537	1.562	0.537	0.095
0.552	0.063	0.552	0.013	0.538	1.562	0.538	0.104
0.553	0.063	0.553	0.013	0.539	1.562	0.539	0.112
0.554	0.063	0.554	0.013	0.54	1.562	0.54	0.117
0.555	0.063	0.555	0.015	0.541	1.562	0.541	0.114
0.556	0.063	0.556	0.017	0.542	1.562	0.542	0.11
0.557	0.063	0.557	0.02	0.543	1.562	0.543	0.108
0.558	0.063	0.558	0.022	0.544	1.562	0.544	0.11
0.559	0.063	0.559	0.022	0.545	1.562	0.545	0.114
0.56	0.063	0.56	0.02	0.546	1.562	0.546	0.121
0.561	0.063	0.561	0.016	0.547	1.562	0.547	0.127
0.562	0.063	0.562	0.012	0.548	1.562	0.548	0.13
0.563	0.063	0.563	0.009	0.549	1.562	0.549	0.125
0.564	0.063	0.564	0.007	0.55	1.562	0.55	0.121
0.565	0.063	0.565	0.009	0.551	1.562	0.551	0.117
0.566	0.063	0.566	0.012	0.552	1.562	0.552	0.112
0.567	0.063	0.567	0.017	0.553	1.562	0.553	0.11
0.568	0.063	0.568	0.022	0.554	1.562	0.554	0.11
0.569	0.063	0.569	0.027	0.555	1.562	0.555	0.11
0.57	0.063	0.57	0.032	0.556	1.562	0.556	0.112
0.571	0.063	0.571	0.034	0.557	1.562	0.557	0.114
0.572	0.063	0.572	0.035	0.558	1.562	0.558	0.117
0.573	0.063	0.573	0.036	0.559	0	0.559	0.121
0.574	0.063	0.574	0.035	0.56	1.562	0.56	0.125
0.575	0.063	0.575	0.034	0.561	1.562	0.561	0.127
0.576	0.063	0.576	0.033	0.562	1.562	0.562	0.132
0.577	0.063	0.577	0.033	0.563	1.562	0.563	0.136
0.578	0.063	0.578	0.032	0.564	1.562	0.564	0.138
0.579	0.063	0.579	0.032	0.565	1.562	0.565	0.14
0.58	0.063	0.58	0.033	0.566	1.562	0.566	0.14
0.581	0.063	0.581	0.034	0.567	1.562	0.567	0.136
0.582	0.063	0.582	0.034	0.568	1.562	0.568	0.134
0.583	0.063	0.583	0.035	0.569	1.562	0.569	0.132
0.584	0.063	0.584	0.037	0.57	1.562	0.57	0.132
0.585	0.063	0.585	0.04	0.571	1.562	0.571	0.134
0.586	0.063	0.586	0.043	0.572	1.562	0.572	0.143
0.587	0.063	0.587	0.047	0.573	1.562	0.573	0.149
0.588	0.063	0.588	0.049	0.574	1.562	0.574	0.156
0.589	0.063	0.589	0.049	0.575	0	0.575	0.16
0.59	0.063	0.59	0.049	0.576	1.562	0.576	0.166
0.591	0.063	0.591	0.049	0.577	1.562	0.577	0.166
0.592	0.063	0.592	0.048	0.578	1.562	0.578	0.166
0.593	0.063	0.593	0.048	0.579	1.562	0.579	0.166
0.594	0.063	0.594	0.049	0.58	1.562	0.58	0.166
0.595	0.063	0.595	0.049	0.581	1.562	0.581	0.164
0.596	0.063	0.596	0.049	0.582	1.562	0.582	0.164
0.597	0.063	0.597	0.049	0.583	1.562	0.583	0.164
0.598	0.063	0.598	0.048	0.584	1.562	0.584	0.164
0.599	0.063	0.599	0.047	0.585	1.562	0.585	0.164
0.6	0.063	0.6	0.048	0.586	1.562	0.586	0.166
0.601	0.063	0.601	0.049	0.587	1.562	0.587	0.168
0.602	0.063	0.602	0.052	0.588	1.562	0.588	0.171
0.603	0.063	0.603	0.056	0.589	1.562	0.589	0.173
0.604	0.063	0.604	0.059	0.59	1.562	0.59	0.175
0.605	0.063	0.605	0.06	0.591	1.562	0.591	0.173
0.606	0.063	0.606	0.061	0.592	1.562	0.592	0.173
0.607	0.063	0.607	0.06	0.593	1.562	0.593	0.175
0.608	0.063	0.608	0.06	0.594	1.562	0.594	0.177
0.609	0.063	0.609	0.059	0.595	1.562	0.595	0.181
0.61	0.063	0.61	0.061	0.596	1.562	0.596	0.188
0.611	-1.5	0.611	0.064	0.597	1.562	0.597	0.192
0.612	0.063	0.612	0.069	0.598	1.562	0.598	0.194
0.613	0.063	0.613	0.074	0.599	1.562	0.599	0.197
0.614	0.063	0.614	0.08	0.6	0	0.6	0.197
0.615	0.063	0.615	0.085	0.601	1.562	0.601	0.199
0.616	0.063	0.616	0.089	0.602	1.562	0.602	0.201
0.617	0.063	0.617	0.091	0.603	1.562	0.603	0.201
0.618	0.063	0.618	0.092	0.604	1.562	0.604	0.201
0.619	0.063	0.619	0.091	0.605	1.562	0.605	0.199
0.62	0.063	0.62	0.091	0.606	1.562	0.606	0.194
0.621	0.063	0.621	0.09	0.607	1.562	0.607	0.19
0.622	0.063	0.622	0.09	0.608	1.562	0.608	0.19
0.623	0.063	0.623	0.092	0.609	1.562	0.609	0.192
0.624	0.063	0.624	0.094	0.61	1.562	0.61	0.199
0.625	0.063	0.625	0.095	0.611	1.562	0.611	0.205
0.626	0.063	0.626	0.097	0.612	1.562	0.612	0.212
0.627	0.063	0.627	0.097	0.613	1.562	0.613	0.216
0.628	0.063	0.628	0.096	0.614	1.562	0.614	0.218
0.629	0.063	0.629	0.096	0.615	1.562	0.615	0.218
0.63	0.063	0.63	0.096	0.616	1.562	0.616	0.22
0.631	0.063	0.631	0.096	0.617	1.562	0.617	0.222
0.632	0.063	0.632	0.098	0.618	1.562	0.618	0.225
0.633	0.063	0.633	0.1	0.619	1.562	0.619	0.227
0.634	0.063	0.634	0.101	0.62	1.562	0.62	0.229
0.635	0.063	0.635	0.103	0.621	1.562	0.621	0.229
0.636	0.063	0.636	0.104	0.622	1.562	0.622	0.231
0.637	0.063	0.637	0.104	0.623	1.562	0.623	0.233
0.638	0.063	0.638	0.104	0.624	1.562	0.624	0.238
0.639	0.063	0.639	0.105	0.625	1.562	0.625	0.244
0.64	0.063	0.64	0.106	0.626	1.562	0.626	0.248
0.641	0.063	0.641	0.108	0.627	1.562	0.627	0.248
0.642	0.063	0.642	0.11	0.628	1.562	0.628	0.251
0.643	0.063	0.643	0.111	0.629	1.562	0.629	0.251
0.644	0.063	0.644	0.112	0.63	1.562	0.63	0.246
0.645	0.063	0.645	0.111	0.631	1.562	0.631	0.246
0.646	0.063	0.646	0.11	0.632	1.562	0.632	0.251
0.647	0.063	0.647	0.108	0.633	1.562	0.633	0.253
0.648	0.063	0.648	0.107	0.634	1.562	0.634	0.255
0.649	0.063	0.649	0.106	0.635	1.562	0.635	0.261
0.65	0.063	0.65	0.107	0.636	1.562	0.636	0.266
0.651	0.063	0.651	0.11	0.637	1.562	0.637	0.268
0.652	0.063	0.652	0.114	0.638	1.562	0.638	0.272
0.653	0.063	0.653	0.119	0.639	1.562	0.639	0.276
0.654	0.063	0.654	0.124	0.64	1.562	0.64	0.281
0.655	0.063	0.655	0.129	0.641	1.562	0.641	0.285
0.656	0.063	0.656	0.132	0.642	1.562	0.642	0.289
0.657	0.063	0.657	0.134	0.643	1.562	0.643	0.292
0.658	0.063	0.658	0.135	0.644	1.562	0.644	0.294
0.659	0.063	0.659	0.134	0.645	1.562	0.645	0.294
0.66	0.063	0.66	0.132	0.646	1.562	0.646	0.294
0.661	0.063	0.661	0.132	0.647	1.562	0.647	0.294
0.662	0.063	0.662	0.132	0.648	1.562	0.648	0.292
0.663	0.063	0.663	0.133	0.649	1.562	0.649	0.292
0.664	0.063	0.664	0.137	0.65	1.562	0.65	0.292
0.665	0.063	0.665	0.142	0.651	1.562	0.651	0.294
0.666	0.063	0.666	0.147	0.652	1.562	0.652	0.298
0.667	-1.5	0.667	0.151	0.653	1.562	0.653	0.307
0.668	0.063	0.668	0.155	0.654	1.562	0.654	0.313
0.669	0.063	0.669	0.158	0.655	1.562	0.655	0.32
0.67	0.063	0.67	0.159	0.656	1.562	0.656	0.324
0.671	0.063	0.671	0.16	0.657	1.562	0.657	0.328
0.672	0.063	0.672	0.162	0.658	1.562	0.658	0.33
0.673	0.063	0.673	0.162	0.659	1.562	0.659	0.333
0.674	0.063	0.674	0.162	0.66	1.562	0.66	0.337
0.675	0.063	0.675	0.163	0.661	1.562	0.661	0.341
0.676	0.063	0.676	0.165	0.662	1.562	0.662	0.341
0.677	0.063	0.677	0.168	0.663	1.562	0.663	0.343
0.678	0.063	0.678	0.172	0.664	1.562	0.664	0.348
0.679	0.063	0.679	0.178	0.665	1.562	0.665	0.35
0.68	0.063	0.68	0.183	0.666	1.562	0.666	0.354
0.681	0.063	0.681	0.188	0.667	1.562	0.667	0.365
0.682	0.063	0.682	0.191	0.668	1.562	0.668	0.376
0.683	0.063	0.683	0.192	0.669	1.562	0.669	0.384
0.684	0.063	0.684	0.192	0.67	1.562	0.67	0.395
0.685	0.063	0.685	0.193	0.671	1.562	0.671	0.406
0.686	0.063	0.686	0.195	0.672	1.562	0.672	0.41
0.687	0.063	0.687	0.199	0.673	1.562	0.673	0.413
0.688	0.063	0.688	0.203	0.674	1.562	0.674	0.417
0.689	0.063	0.689	0.209	0.675	1.562	0.675	0.419
0.69	0.063	0.69	0.214	0.676	1.562	0.676	0.419
0.691	0.063	0.691	0.217	0.677	1.562	0.677	0.423
0.692	0.063	0.692	0.22	0.678	1.562	0.678	0.428
0.693	0.063	0.693	0.223	0.679	1.562	0.679	0.43
0.694	0.063	0.694	0.225	0.68	1.562	0.68	0.434
0.695	0.063	0.695	0.227	0.681	1.562	0.681	0.441
0.696	0.063	0.696	0.231	0.682	1.562	0.682	0.445
0.697	0.063	0.697	0.235	0.683	1.562	0.683	0.449
0.698	0.063	0.698	0.24	0.684	1.562	0.684	0.458
0.699	0.063	0.699	0.247	0.685	1.562	0.685	0.467
0.7	0.063	0.7	0.253	0.686	1.562	0.686	0.473
0.701	0.063	0.701	0.259	0.687	1.562	0.687	0.484
0.702	0.063	0.702	0.266	0.688	1.562	0.688	0.497
0.703	0.063	0.703	0.272	0.689	1.562	0.689	0.505
0.704	0.063	0.704	0.279	0.69	1.562	0.69	0.512
0.705	0.063	0.705	0.284	0.691	1.562	0.691	0.518
0.706	0.063	0.706	0.29	0.692	1.562	0.692	0.521
0.707	0.063	0.707	0.296	0.693	1.562	0.693	0.523
0.708	0.063	0.708	0.301	0.694	1.562	0.694	0.527
0.709	0.063	0.709	0.305	0.695	0	0.695	0.533
0.71	0.063	0.71	0.31	0.696	1.562	0.696	0.542
0.711	0.063	0.711	0.315	0.697	1.562	0.697	0.551
0.712	0.063	0.712	0.321	0.698	1.562	0.698	0.559
0.713	0.063	0.713	0.327	0.699	1.562	0.699	0.566
0.714	0.063	0.714	0.335	0.7	1.562	0.7	0.57
0.715	0.063	0.715	0.343	0.701	1.562	0.701	0.575
0.716	0.063	0.716	0.351	0.702	1.562	0.702	0.581
0.717	0.063	0.717	0.358	0.703	1.562	0.703	0.585
0.718	0.063	0.718	0.366	0.704	1.562	0.704	0.59
0.719	0.063	0.719	0.373	0.705	1.562	0.705	0.598
0.72	0.063	0.72	0.38	0.706	1.562	0.706	0.605
0.721	0.063	0.721	0.39	0.707	1.562	0.707	0.611
0.722	0.063	0.722	0.4	0.708	1.562	0.708	0.62
0.723	0.063	0.723	0.412	0.709	1.562	0.709	0.631
0.724	0.063	0.724	0.426	0.71	1.562	0.71	0.635
0.725	0.063	0.725	0.439	0.711	1.562	0.711	0.644
0.726	0.063	0.726	0.449	0.712	1.562	0.712	0.652
0.727	0.063	0.727	0.458	0.713	1.562	0.713	0.661
0.728	0.063	0.728	0.463	0.714	0	0.714	0.67
0.729	-1.5	0.729	0.467	0.715	1.562	0.715	0.685
0.73	0.063	0.73	0.469	0.716	1.562	0.716	0.698
0.731	0.063	0.731	0.473	0.717	1.562	0.717	0.708
0.732	0.063	0.732	0.479	0.718	1.562	0.718	0.715
0.733	0.063	0.733	0.487	0.719	1.562	0.719	0.719
0.734	0.063	0.734	0.498	0.72	0	0.72	0.719
0.735	-1.5	0.735	0.509	0.721	1.562	0.721	0.717
0.736	0.063	0.736	0.521	0.722	1.562	0.722	0.717
0.737	0.063	0.737	0.533	0.723	1.562	0.723	0.724
0.738	-1.5	0.738	0.544	0.724	1.562	0.724	0.732
0.739	0.063	0.739	0.553	0.725	1.562	0.725	0.741
0.74	0.063	0.74	0.561	0.726	1.562	0.726	0.749
0.741	0.063	0.741	0.568	0.727	1.562	0.727	0.758
0.742	0.063	0.742	0.575	0.728	1.562	0.728	0.762
0.743	0.063	0.743	0.582	0.729	1.562	0.729	0.767
0.744	0.063	0.744	0.59	0.73	1.562	0.73	0.771
0.745	-1.5	0.745	0.597	0.731	1.562	0.731	0.778
0.746	0.063	0.746	0.605	0.732	1.562	0.732	0.782
0.747	0.063	0.747	0.613	0.733	1.562	0.733	0.788
0.748	0.063	0.748	0.622	0.734	1.562	0.734	0.793
0.749	0.063	0.749	0.632	0.735	1.562	0.735	0.799
0.75	0.063	0.75	0.642	0.736	1.562	0.736	0.803
0.751	0.063	0.751	0.651	0.737	1.562	0.737	0.808
0.752	0.063	0.752	0.659	0.738	1.562	0.738	0.81
0.753	0.063	0.753	0.665	0.739	1.562	0.739	0.812
0.754	0.063	0.754	0.672	0.74	1.562	0.74	0.814
0.755	0.063	0.755	0.677	0.741	1.562	0.741	0.819
0.756	0.063	0.756	0.683	0.742	1.562	0.742	0.823
0.757	0.063	0.757	0.69	0.743	1.562	0.743	0.829
0.758	-1.5	0.758	0.699	0.744	1.562	0.744	0.838
0.759	0.063	0.759	0.708	0.745	1.562	0.745	0.842
0.76	0.063	0.76	0.718	0.746	1.562	0.746	0.844
0.761	0.063	0.761	0.727	0.747	1.562	0.747	0.849
0.762	0.063	0.762	0.735	0.748	1.562	0.748	0.853
0.763	0.063	0.763	0.742	0.749	1.562	0.749	0.855
0.764	0.063	0.764	0.749	0.75	1.562	0.75	0.862
0.765	0.063	0.765	0.756	0.751	1.562	0.751	0.87
0.766	0.063	0.766	0.762	0.752	1.562	0.752	0.879
0.767	0.063	0.767	0.768	0.753	1.562	0.753	0.883
0.768	0.063	0.768	0.773	0.754	1.562	0.754	0.89
0.769	0.063	0.769	0.776	0.755	1.562	0.755	0.896
0.77	0.063	0.77	0.779	0.756	0	0.756	0.901
0.771	0.063	0.771	0.782	0.757	1.562	0.757	0.901
0.772	0.063	0.772	0.786	0.758	1.562	0.758	0.905
0.773	0.063	0.773	0.791	0.759	1.562	0.759	0.907
0.774	0.063	0.774	0.798	0.76	1.562	0.76	0.905
0.775	0.063	0.775	0.808	0.761	1.562	0.761	0.903
0.776	0.063	0.776	0.819	0.762	1.562	0.762	0.905
0.777	0.063	0.777	0.83	0.763	1.562	0.763	0.905
0.778	0.063	0.778	0.841	0.764	1.562	0.764	0.905
0.779	0.063	0.779	0.851	0.765	0	0.765	0.909
0.78	0.063	0.78	0.859	0.766	0	0.766	0.914
0.781	0.063	0.781	0.864	0.767	1.562	0.767	0.916
0.782	0.063	0.782	0.869	0.768	1.562	0.768	0.918
0.783	0.063	0.783	0.874	0.769	1.562	0.769	0.92
0.784	0.063	0.784	0.877	0.77	1.562	0.77	0.92
0.785	0.063	0.785	0.881	0.771	1.562	0.771	0.922
0.786	0.063	0.786	0.885	0.772	1.562	0.772	0.924
0.787	0.063	0.787	0.889	0.773	1.562	0.773	0.927
0.788	0.063	0.788	0.891	0.774	1.562	0.774	0.929
0.789	0.063	0.789	0.893	0.775	1.562	0.775	0.931
0.79	0.063	0.79	0.895	0.776	1.562	0.776	0.929
0.791	0.063	0.791	0.897	0.777	1.562	0.777	0.927
0.792	0.063	0.792	0.9	0.778	1.562	0.778	0.927
0.793	0.063	0.793	0.904	0.779	1.562	0.779	0.927
0.794	0.063	0.794	0.909	0.78	1.562	0.78	0.927
0.795	0.063	0.795	0.914	0.781	1.562	0.781	0.931
0.796	0.063	0.796	0.919	0.782	1.562	0.782	0.937
0.797	0.063	0.797	0.924	0.783	1.562	0.783	0.94
0.798	0.063	0.798	0.929	0.784	1.562	0.784	0.944
0.799	0.063	0.799	0.933	0.785	1.562	0.785	0.948
0.8	0.063	0.8	0.937	0.786	1.562	0.786	0.95
0.801	0.063	0.801	0.941	0.787	1.562	0.787	0.948
0.802	0.063	0.802	0.943	0.788	1.562	0.788	0.95
0.803	0.063	0.803	0.943	0.789	1.562	0.789	0.95
0.804	0.063	0.804	0.943	0.79	1.562	0.79	0.952
0.805	0.063	0.805	0.942	0.791	1.562	0.791	0.952
0.806	0.063	0.806	0.94	0.792	1.562	0.792	0.955
0.807	-1.5	0.807	0.938	0.793	1.562	0.793	0.952
0.808	0.063	0.808	0.937	0.794	1.562	0.794	0.95
0.809	0.063	0.809	0.936	0.795	1.562	0.795	0.946
0.81	0.063	0.81	0.936	0.796	1.562	0.796	0.944
0.811	0.063	0.811	0.937	0.797	1.562	0.797	0.942
0.812	0.063	0.812	0.939	0.798	1.562	0.798	0.944
0.813	0.063	0.813	0.943	0.799	1.562	0.799	0.944
0.814	0.063	0.814	0.947	0.8	0	0.8	0.944
0.815	0.063	0.815	0.952	0.801	1.562	0.801	0.946
0.816	0.063	0.816	0.957	0.802	1.562	0.802	0.95
0.817	-1.5	0.817	0.961	0.803	1.562	0.803	0.952
0.818	0.063	0.818	0.964	0.804	1.562	0.804	0.959
0.819	0.063	0.819	0.966	0.805	1.562	0.805	0.965
0.82	0.063	0.82	0.967	0.806	1.562	0.806	0.97
0.821	0.063	0.821	0.968	0.807	1.562	0.807	0.97
0.822	0.063	0.822	0.969	0.808	1.562	0.808	0.97
0.823	0.063	0.823	0.97	0.809	1.562	0.809	0.968
0.824	0.063	0.824	0.97	0.81	1.562	0.81	0.965
0.825	0.063	0.825	0.97	0.811	1.562	0.811	0.963
0.826	0.063	0.826	0.97	0.812	1.562	0.812	0.965
0.827	0.063	0.827	0.969	0.813	1.562	0.813	0.968
0.828	0.063	0.828	0.968	0.814	0	0.814	0.97
0.829	0.063	0.829	0.967	0.815	1.562	0.815	0.972
0.83	0.063	0.83	0.966	0.816	1.562	0.816	0.974
0.831	0.063	0.831	0.964	0.817	1.562	0.817	0.972
0.832	0.063	0.832	0.963	0.818	1.562	0.818	0.97
0.833	0.063	0.833	0.961	0.819	0	0.819	0.968
0.834	0.063	0.834	0.96	0.82	1.562	0.82	0.963
0.835	-1.5	0.835	0.961	0.821	0	0.821	0.959
0.836	0.063	0.836	0.963	0.822	1.562	0.822	0.957
0.837	0.063	0.837	0.965	0.823	1.562	0.823	0.955
0.838	0.063	0.838	0.967	0.824	1.562	0.824	0.952
0.839	0.063	0.839	0.967	0.825	1.562	0.825	0.955
0.84	0.063	0.84	0.965	0.826	1.562	0.826	0.957
0.841	0.063	0.841	0.963	0.827	1.562	0.827	0.961
0.842	0.063	0.842	0.96	0.828	1.562	0.828	0.965
0.843	0.063	0.843	0.958	0.829	1.562	0.829	0.97
0.844	0.063	0.844	0.957	0.83	1.562	0.83	0.972
0.845	0.063	0.845	0.957	0.831	1.562	0.831	0.974
0.846	0.063	0.846	0.958	0.832	1.562	0.832	0.974
0.847	0.063	0.847	0.96	0.833	1.562	0.833	0.974
0.848	0.063	0.848	0.964	0.834	1.562	0.834	0.974
0.849	0.063	0.849	0.969	0.835	1.562	0.835	0.974
0.85	0.063	0.85	0.975	0.836	1.562	0.836	0.974
0.851	0.063	0.851	0.98	0.837	1.562	0.837	0.974
0.852	0.063	0.852	0.983	0.838	0	0.838	0.974
0.853	0.063	0.853	0.986	0.839	1.562	0.839	0.974
0.854	0.063	0.854	0.987	0.84	1.562	0.84	0.974
0.855	0.063	0.855	0.986	0.841	1.562	0.841	0.974
0.856	0.063	0.856	0.985	0.842	1.562	0.842	0.974
0.857	0.063	0.857	0.983	0.843	1.562	0.843	0.974
0.858	0.063	0.858	0.981	0.844	1.562	0.844	0.974
0.859	0.063	0.859	0.979	0.845	1.562	0.845	0.976
0.86	0.063	0.86	0.977	0.846	0	0.846	0.978
0.861	0.063	0.861	0.975	0.847	1.562	0.847	0.981
0.862	0.063	0.862	0.974	0.848	1.562	0.848	0.985
0.863	0.063	0.863	0.973	0.849	1.562	0.849	0.989
0.864	0.063	0.864	0.973	0.85	1.562	0.85	0.989
0.865	0.063	0.865	0.973	0.851	1.562	0.851	0.989
0.866	0.063	0.866	0.973	0.852	1.562	0.852	0.989
0.867	0.063	0.867	0.975	0.853	1.562	0.853	0.985
0.868	0.063	0.868	0.978	0.854	1.562	0.854	0.981
0.869	0.063	0.869	0.98	0.855	1.562	0.855	0.978
0.87	0.063	0.87	0.983	0.856	1.562	0.856	0.976
0.871	0.063	0.871	0.985	0.857	1.562	0.857	0.976
0.872	0.063	0.872	0.986	0.858	1.562	0.858	0.981
0.873	0.063	0.873	0.987	0.859	1.562	0.859	0.985
0.874	0.063	0.874	0.988	0.86	1.562	0.86	0.991
0.875	0.063	0.875	0.988	0.861	1.562	0.861	0.998
0.876	0.063	0.876	0.988	0.862	1.562	0.862	1
0.877	0.063	0.877	0.988	0.863	1.562	0.863	0.998
0.878	0.063	0.878	0.987	0.864	1.562	0.864	0.996
0.879	0.063	0.879	0.986	0.865	1.562	0.865	0.989
0.88	0.063	0.88	0.985	0.866	1.562	0.866	0.983
0.881	0.063	0.881	0.985	0.867	1.562	0.867	0.978
0.882	0.063	0.882	0.984	0.868	1.562	0.868	0.978
0.883	0.063	0.883	0.984	0.869	1.562	0.869	0.978
0.884	0.063	0.884	0.986	0.87	1.562	0.87	0.981
0.885	0.063	0.885	0.988	0.871	1.562	0.871	0.983
0.886	0.063	0.886	0.989	0.872	1.562	0.872	0.985
0.887	0.063	0.887	0.991	0.873	1.562	0.873	0.983
0.888	0.063	0.888	0.991	0.874	1.562	0.874	0.981
0.889	0.063	0.889	0.99	0.875	1.562	0.875	0.978
0.89	0.063	0.89	0.99	0.876	1.562	0.876	0.976
0.891	0.063	0.891	0.989	0.877	1.562	0.877	0.974
0.892	0.063	0.892	0.988	0.878	1.562	0.878	0.974
0.893	0.063	0.893	0.988	0.879	1.562	0.879	0.974
0.894	0.063	0.894	0.988	0.88	1.562	0.88	0.974
0.895	0.063	0.895	0.988	0.881	1.562	0.881	0.974
0.896	0.063	0.896	0.988	0.882	1.562	0.882	0.974
0.897	0.063	0.897	0.988	0.883	1.562	0.883	0.974
0.898	0.063	0.898	0.988	0.884	1.562	0.884	0.974
0.899	0.063	0.899	0.988	0.885	1.562	0.885	0.974
0.9	0.063	0.9	0.988	0.886	1.562	0.886	0.974
0.901	0.063	0.901	0.987	0.887	1.562	0.887	0.974
0.902	0.063	0.902	0.986	0.888	1.562	0.888	0.974
0.903	0.063	0.903	0.985	0.889	1.562	0.889	0.974
0.904	0.063	0.904	0.982	0.89	1.562	0.89	0.972
0.905	0.063	0.905	0.979	0.891	1.562	0.891	0.97
0.906	0.063	0.906	0.976	0.892	1.562	0.892	0.968
0.907	0.063	0.907	0.973	0.893	1.562	0.893	0.965
0.908	0.063	0.908	0.973	0.894	1.562	0.894	0.963
0.909	0.063	0.909	0.973	0.895	1.562	0.895	0.965
0.91	0.063	0.91	0.975	0.896	1.562	0.896	0.968
0.911	0.063	0.911	0.978	0.897	0	0.897	0.97
0.912	0.063	0.912	0.979	0.898	1.562	0.898	0.972
0.913	0.063	0.913	0.979	0.899	1.562	0.899	0.974
0.914	0.063	0.914	0.978	0.9	1.562	0.9	0.974
0.915	0.063	0.915	0.976	0.901	1.562	0.901	0.974
0.916	0.063	0.916	0.975	0.902	1.562	0.902	0.974
0.917	0.063	0.917	0.975	0.903	1.562	0.903	0.974
0.918	0.063	0.918	0.978	0.904	1.562	0.904	0.974
0.919	0.063	0.919	0.982	0.905	1.562	0.905	0.974
0.92	0.063	0.92	0.986	0.906	1.562	0.906	0.974
0.921	0.063	0.921	0.99	0.907	1.562	0.907	0.974
0.922	0.063	0.922	0.993	0.908	1.562	0.908	0.974
0.923	0.063	0.923	0.995	0.909	1.562	0.909	0.974
0.924	0.063	0.924	0.995	0.91	1.562	0.91	0.974
0.925	0.063	0.925	0.996	0.911	1.562	0.911	0.974
0.926	0.063	0.926	0.996	0.912	1.562	0.912	0.974
0.927	0.063	0.927	0.996	0.913	1.562	0.913	0.974
0.928	0.063	0.928	0.996	0.914	1.562	0.914	0.974
0.929	0.063	0.929	0.996	0.915	1.562	0.915	0.974
0.93	0.063	0.93	0.996	0.916	1.562	0.916	0.976
0.931	0.063	0.931	0.996	0.917	1.562	0.917	0.978
0.932	0.063	0.932	0.996	0.918	1.562	0.918	0.981
0.933	0.063	0.933	0.996	0.919	1.562	0.919	0.983
0.934	0.063	0.934	0.995	0.92	1.562	0.92	0.985
0.935	0.063	0.935	0.994	0.921	1.562	0.921	0.983
0.936	0.063	0.936	0.992	0.922	1.562	0.922	0.981
0.937	0.063	0.937	0.99	0.923	1.562	0.923	0.978
0.938	0.063	0.938	0.989	0.924	1.562	0.924	0.976
0.939	0.063	0.939	0.988	0.925	1.562	0.925	0.974
0.94	0.063	0.94	0.988	0.926	1.562	0.926	0.974
0.941	0.063	0.941	0.987	0.927	1.562	0.927	0.974
0.942	0.063	0.942	0.986	0.928	1.562	0.928	0.974
0.943	0.063	0.943	0.985	0.929	1.562	0.929	0.974
0.944	0.063	0.944	0.983	0.93	1.562	0.93	0.974
0.945	0.063	0.945	0.98	0.931	1.562	0.931	0.976
0.946	0.063	0.946	0.978	0.932	1.562	0.932	0.978
0.947	0.063	0.947	0.975	0.933	1.562	0.933	0.981
0.948	0.063	0.948	0.974	0.934	1.562	0.934	0.983
0.949	0.063	0.949	0.974	0.935	0	0.935	0.985
0.95	0.063	0.95	0.975	0.936	1.562	0.936	0.983
0.951	0.063	0.951	0.978	0.937	1.562	0.937	0.981
0.952	0.063	0.952	0.98	0.938	1.562	0.938	0.978
0.953	0.063	0.953	0.983	0.939	1.562	0.939	0.976
0.954	0.063	0.954	0.985	0.94	1.562	0.94	0.974
0.955	0.063	0.955	0.986	0.941	1.562	0.941	0.972
0.956	0.063	0.956	0.987	0.942	0	0.942	0.97
0.957	-1.5	0.957	0.988	0.943	1.562	0.943	0.968
0.958	0.063	0.958	0.988	0.944	1.562	0.944	0.965
0.959	0.063	0.959	0.988	0.945	1.562	0.945	0.963
0.96	0.063	0.96	0.988	0.946	1.562	0.946	0.965
0.961	0.063	0.961	0.988	0.947	1.562	0.947	0.968
0.962	0.063	0.962	0.988	0.948	1.562	0.948	0.97
0.963	0.063	0.963	0.988	0.949	1.562	0.949	0.974
0.964	0.063	0.964	0.988	0.95	1.562	0.95	0.978
0.965	0.063	0.965	0.988	0.951	1.562	0.951	0.981
0.966	0.063	0.966	0.988	0.952	1.562	0.952	0.983
0.967	0.063	0.967	0.987	0.953	1.562	0.953	0.985
0.968	0.063	0.968	0.986	0.954	1.562	0.954	0.983
0.969	0.063	0.969	0.985	0.955	1.562	0.955	0.981
0.97	0.063	0.97	0.983	0.956	1.562	0.956	0.978
0.971	0.063	0.971	0.981	0.957	1.562	0.957	0.976
0.972	0.063	0.972	0.98	0.958	1.562	0.958	0.974
0.973	0.063	0.973	0.98	0.959	1.562	0.959	0.974
0.974	-1.5	0.974	0.98	0.96	1.562	0.96	0.974
0.975	0.063	0.975	0.981	0.961	1.562	0.961	0.974
0.976	0.063	0.976	0.983	0.962	1.562	0.962	0.976
0.977	0.063	0.977	0.985	0.963	1.562	0.963	0.978
0.978	0.063	0.978	0.985	0.964	1.562	0.964	0.981
0.979	0.063	0.979	0.985	0.965	1.562	0.965	0.985
0.98	0.063	0.98	0.983	0.966	1.562	0.966	0.991
0.981	0.063	0.981	0.981	0.967	1.562	0.967	0.994
0.982	0.063	0.982	0.979	0.968	1.562	0.968	0.996
0.983	0.063	0.983	0.977	0.969	1.562	0.969	1
0.984	0.063	0.984	0.976	0.97	1.562	0.97	1
0.985	0.063	0.985	0.975	0.971	1.562	0.971	0.996
0.986	0.063	0.986	0.976	0.972	1.562	0.972	0.994
0.987	0.063	0.987	0.977	0.973	1.562	0.973	0.991
0.988	0.063	0.988	0.979	0.974	1.562	0.974	0.985
0.989	0.063	0.989	0.981	0.975	1.562	0.975	0.983
0.99	0.063	0.99	0.983	0.976	1.562	0.976	0.983
0.991	0.063	0.991	0.985	0.977	1.562	0.977	0.983
0.992	0.063	0.992	0.986	0.978	1.562	0.978	0.983
0.993	0.063	0.993	0.987	0.979	1.562	0.979	0.985
0.994	0.063	0.994	0.988	0.98	1.562	0.98	0.983
0.995	0.063	0.995	0.988	0.981	0	0.981	0.981
0.996	0.063	0.996	0.988	0.982	1.562	0.982	0.978
0.997	0.063	0.997	0.988	0.983	1.562	0.983	0.978
0.998	0.063	0.998	0.988	0.984	1.562	0.984	0.978
0.999	0.063	0.999	0.988	0.985	1.562	0.985	0.981
1	0.063	1	0.988	0.986	1.562	0.986	0.983
1.001	0.063	1.001	0.989	0.987	1.562	0.987	0.987
1.002	0.063	1.002	0.99	0.988	1.562	0.988	0.987
1.003	0.063	1.003	0.992	0.989	1.562	0.989	0.987
1.004	0.063	1.004	0.994	0.99	1.562	0.99	0.987
1.005	0.063	1.005	0.995	0.991	1.562	0.991	0.987
1.006	0.063	1.006	0.995	0.992	1.562	0.992	0.983
1.007	0.063	1.007	0.995	0.993	1.562	0.993	0.981
1.008	0.063	1.008	0.994	0.994	1.562	0.994	0.978
1.009	0.063	1.009	0.992	0.995	1.562	0.995	0.976
1.01	0.063	1.01	0.99	0.996	1.562	0.996	0.974
1.011	0.063	1.011	0.989	0.997	1.562	0.997	0.974
1.012	-1.5	1.012	0.988	0.998	1.562	0.998	0.974
1.013	0.063	1.013	0.988	0.999	1.562	0.999	0.974
1.014	0.063	1.014	0.988	1	0	1	0.974
1.015	0.063	1.015	0.988	1.001	1.562	1.001	0.974
1.016	0.063	1.016	0.988	1.002	1.562	1.002	0.974
1.017	0.063	1.017	0.988	1.003	1.562	1.003	0.974
1.018	0.063	1.018	0.988	1.004	1.562	1.004	0.974
1.019	0.063	1.019	0.988	1.005	1.562	1.005	0.976
1.02	0.063	1.02	0.988	1.006	0	1.006	0.981
1.021	0.063	1.021	0.988	1.007	1.562	1.007	0.985
1.022	0.063	1.022	0.988	1.008	1.562	1.008	0.989
1.023	0.063	1.023	0.987	1.009	1.562	1.009	0.994
1.024	0.063	1.024	0.986	1.01	1.562	1.01	0.994
1.025	0.063	1.025	0.985	1.011	1.562	1.011	0.989
1.026	0.063	1.026	0.983	1.012	0	1.012	0.985
1.027	0.063	1.027	0.981	1.013	1.562	1.013	0.981
1.028	0.063	1.028	0.98	1.014	1.562	1.014	0.976
1.029	0.063	1.029	0.98	1.015	1.562	1.015	0.974
1.03	0.063	1.03	0.98	1.016	1.562	1.016	0.974
1.031	0.063	1.031	0.981	1.017	1.562	1.017	0.974
1.032	0.063	1.032	0.983	1.018	1.562	1.018	0.974
1.033	0.063	1.033	0.985	1.019	1.562	1.019	0.974
1.034	0.063	1.034	0.986	1.02	1.562	1.02	0.974
1.035	0.063	1.035	0.987	1.021	1.562	1.021	0.974
1.036	0.063	1.036	0.988	1.022	1.562	1.022	0.974
1.037	0.063	1.037	0.988	1.023	1.562	1.023	0.974
1.038	0.063	1.038	0.988	1.024	1.562	1.024	0.974
1.039	0.063	1.039	0.988	1.025	1.562	1.025	0.976
1.04	0.063	1.04	0.988	1.026	1.562	1.026	0.978
1.041	0.063	1.041	0.988	1.027	1.562	1.027	0.981
1.042	0.063	1.042	0.988	1.028	1.562	1.028	0.983
1.043	0.063	1.043	0.988	1.029	1.562	1.029	0.985
1.044	0.063	1.044	0.988	1.03	1.562	1.03	0.983
1.045	0.063	1.045	0.988	1.031	1.562	1.031	0.981
1.046	0.063	1.046	0.988	1.032	1.562	1.032	0.978
1.047	0.063	1.047	0.988	1.033	1.562	1.033	0.976
1.048	0.063	1.048	0.988	1.034	1.562	1.034	0.974
1.049	0.063	1.049	0.988	1.035	1.562	1.035	0.974
1.05	0.063	1.05	0.988	1.036	1.562	1.036	0.974
1.051	0.063	1.051	0.988	1.037	1.562	1.037	0.974
1.052	0.063	1.052	0.988	1.038	1.562	1.038	0.974
1.053	0.063	1.053	0.988	1.039	1.562	1.039	0.974
1.054	0.063	1.054	0.987	1.04	1.562	1.04	0.974
1.055	0.063	1.055	0.986	1.041	1.562	1.041	0.974
1.056	0.063	1.056	0.985	1.042	0	1.042	0.976
1.057	0.063	1.057	0.983	1.043	1.562	1.043	0.978
1.058	0.063	1.058	0.981	1.044	1.562	1.044	0.981
1.059	-1.5	1.059	0.98	1.045	1.562	1.045	0.983
1.06	0.063	1.06	0.98	1.046	1.562	1.046	0.987
1.061	0.063	1.061	0.98	1.047	1.562	1.047	0.987
1.062	-1.5	1.062	0.982	1.048	0	1.048	0.987
1.063	0.063	1.063	0.985	1.049	1.562	1.049	0.987
1.064	0.063	1.064	0.988	1.05	1.562	1.05	0.987
1.065	0.063	1.065	0.99	1.051	1.562	1.051	0.983
1.066	0.063	1.066	0.993	1.052	1.562	1.052	0.981
1.067	0.063	1.067	0.995	1.053	1.562	1.053	0.978
1.068	0.063	1.068	0.995	1.054	1.562	1.054	0.976
1.069	0.063	1.069	0.995	1.055	1.562	1.055	0.974
1.07	0.063	1.07	0.994	1.056	1.562	1.056	0.974
1.071	0.063	1.071	0.992	1.057	1.562	1.057	0.974
1.072	0.063	1.072	0.99	1.058	1.562	1.058	0.974
1.073	0.063	1.073	0.989	1.059	1.562	1.059	0.974
1.074	0.063	1.074	0.988	1.06	1.562	1.06	0.974
1.075	0.063	1.075	0.988	1.061	1.562	1.061	0.974
1.076	0.063	1.076	0.988	1.062	1.562	1.062	0.974
1.077	0.063	1.077	0.988	1.063	1.562	1.063	0.976
1.078	0.063	1.078	0.988	1.064	1.562	1.064	0.978
1.079	-1.5	1.079	0.987	1.065	1.562	1.065	0.983
1.08	0.063	1.08	0.986	1.066	1.562	1.066	0.987
1.081	0.063	1.081	0.985	1.067	1.562	1.067	0.991
1.082	0.063	1.082	0.983	1.068	0	1.068	0.991
1.083	0.063	1.083	0.981	1.069	1.562	1.069	0.991
1.084	0.063	1.084	0.98	1.07	1.562	1.07	0.987
1.085	0.063	1.085	0.98	1.071	1.562	1.071	0.983
1.086	0.063	1.086	0.98	1.072	1.562	1.072	0.978
1.087	0.063	1.087	0.981	1.073	1.562	1.073	0.976
1.088	0.063	1.088	0.982	1.074	1.562	1.074	0.974
1.089	0.063	1.089	0.983	1.075	1.562	1.075	0.974
1.09	0.063	1.09	0.983	1.076	1.562	1.076	0.974
1.091	0.063	1.091	0.982	1.077	1.562	1.077	0.974
1.092	0.063	1.092	0.983	1.078	1.562	1.078	0.974
1.093	0.063	1.093	0.984	1.079	1.562	1.079	0.974
1.094	0.063	1.094	0.986	1.08	1.562	1.08	0.974
1.095	0.063	1.095	0.989	1.081	1.562	1.081	0.974
1.096	0.063	1.096	0.991	1.082	1.562	1.082	0.976
1.097	0.063	1.097	0.993	1.083	1.562	1.083	0.981
1.098	0.063	1.098	0.993	1.084	1.562	1.084	0.985
1.099	0.063	1.099	0.991	1.085	1.562	1.085	0.989
1.1	0.063	1.1	0.989	1.086	1.562	1.086	0.994
1.101	0.063	1.101	0.986	1.087	1.562	1.087	0.996
1.102	0.063	1.102	0.984	1.088	1.562	1.088	0.994
1.103	0.063	1.103	0.981	1.089	1.562	1.089	0.991
1.104	0.063	1.104	0.98	1.09	1.562	1.09	0.989
1.105	0.063	1.105	0.98	1.091	1.562	1.091	0.987
1.106	0.063	1.106	0.98	1.092	1.562	1.092	0.983
1.107	-1.5	1.107	0.981	1.093	1.562	1.093	0.981
1.108	0.063	1.108	0.983	1.094	1.562	1.094	0.978
1.109	0.063	1.109	0.985	1.095	1.562	1.095	0.976
1.11	0.063	1.11	0.986	1.096	0	1.096	0.974
1.111	0.063	1.111	0.987	1.097	1.562	1.097	0.974
1.112	0.063	1.112	0.988	1.098	1.562	1.098	0.974
1.113	0.063	1.113	0.988	1.099	1.562	1.099	0.974
1.114	0.063	1.114	0.988	1.1	1.562	1.1	0.974
1.115	0.063	1.115	0.988	1.101	1.562	1.101	0.974
1.116	0.063	1.116	0.988	1.102	1.562	1.102	0.974
1.117	0.063	1.117	0.988	1.103	1.562	1.103	0.974
1.118	0.063	1.118	0.988	1.104	1.562	1.104	0.974
1.119	0.063	1.119	0.988	1.105	1.562	1.105	0.974
1.12	0.063	1.12	0.988	1.106	1.562	1.106	0.974
1.121	0.063	1.121	0.987	1.107	1.562	1.107	0.974
1.122	0.063	1.122	0.986	1.108	1.562	1.108	0.974
1.123	0.063	1.123	0.985	1.109	1.562	1.109	0.974
1.124	0.063	1.124	0.983	1.11	1.562	1.11	0.974
1.125	0.063	1.125	0.981	1.111	1.562	1.111	0.974
1.126	0.063	1.126	0.98	1.112	1.562	1.112	0.974
1.127	0.063	1.127	0.98	1.113	1.562	1.113	0.974
1.128	0.063	1.128	0.98	1.114	1.562	1.114	0.974
1.129	0.063	1.129	0.981	1.115	1.562	1.115	0.974
1.13	0.063	1.13	0.983	1.116	1.562	1.116	0.974
1.131	0.063	1.131	0.985	1.117	1.562	1.117	0.976
1.132	0.063	1.132	0.986	1.118	1.562	1.118	0.978
1.133	0.063	1.133	0.985	1.119	1.562	1.119	0.981
1.134	0.063	1.134	0.983	1.12	1.562	1.12	0.983
1.135	0.063	1.135	0.98	1.121	0	1.121	0.985
1.136	0.063	1.136	0.975	1.122	1.562	1.122	0.983
1.137	0.063	1.137	0.97	1.123	1.562	1.123	0.981
1.138	0.063	1.138	0.966	1.124	1.562	1.124	0.978
1.139	0.063	1.139	0.965	1.125	1.562	1.125	0.976
1.14	0.063	1.14	0.966	1.126	1.562	1.126	0.974
1.141	0.063	1.141	0.97	1.127	1.562	1.127	0.974
1.142	0.063	1.142	0.975	1.128	1.562	1.128	0.972
1.143	0.063	1.143	0.98	1.129	1.562	1.129	0.97
1.144	0.063	1.144	0.983	1.13	1.562	1.13	0.968
1.145	0.063	1.145	0.986	1.131	1.562	1.131	0.965
1.146	0.063	1.146	0.987	1.132	1.562	1.132	0.963
1.147	0.063	1.147	0.986	1.133	1.562	1.133	0.965
1.148	0.063	1.148	0.985	1.134	1.562	1.134	0.968
1.149	0.063	1.149	0.983	1.135	1.562	1.135	0.972
1.15	0.063	1.15	0.981	1.136	1.562	1.136	0.978
1.151	0.063	1.151	0.98	1.137	0	1.137	0.985
1.152	0.063	1.152	0.98	1.138	1.562	1.138	0.989
1.153	0.063	1.153	0.98	1.139	1.562	1.139	0.994
1.154	0.063	1.154	0.981	1.14	1.562	1.14	0.994
1.155	0.063	1.155	0.983	1.141	1.562	1.141	0.989
1.156	0.063	1.156	0.985	1.142	1.562	1.142	0.985
1.157	0.063	1.157	0.986	1.143	1.562	1.143	0.983
1.158	0.063	1.158	0.987	1.144	1.562	1.144	0.981
1.159	0.063	1.159	0.988	1.145	1.562	1.145	0.981
1.16	0.063	1.16	0.988	1.146	1.562	1.146	0.983
1.161	0.063	1.161	0.988	1.147	1.562	1.147	0.985
1.162	0.063	1.162	0.988	1.148	1.562	1.148	0.983
1.163	0.063	1.163	0.988	1.149	1.562	1.149	0.983
1.164	0.063	1.164	0.988	1.15	1.562	1.15	0.985
1.165	0.063	1.165	0.988	1.151	1.562	1.151	0.987
1.166	0.063	1.166	0.988	1.152	1.562	1.152	0.989
1.167	0.063	1.167	0.988	1.153	1.562	1.153	0.994
1.168	0.063	1.168	0.988	1.154	1.562	1.154	0.996
1.169	0.063	1.169	0.988	1.155	1.562	1.155	0.994
1.17	0.063	1.17	0.988	1.156	1.562	1.156	0.994
1.171	0.063	1.171	0.987	1.157	1.562	1.157	0.994
1.172	0.063	1.172	0.986	1.158	1.562	1.158	0.996
1.173	0.063	1.173	0.985	1.159	1.562	1.159	0.996
1.174	0.063	1.174	0.983	1.16	1.562	1.16	0.998
1.175	0.063	1.175	0.981	1.161	1.562	1.161	0.996
1.176	-1.5	1.176	0.98	1.162	1.562	1.162	0.994
1.177	0.063	1.177	0.98	1.163	1.562	1.163	0.987
1.178	0.063	1.178	0.98	1.164	1.562	1.164	0.983
1.179	0.063	1.179	0.981	1.165	1.562	1.165	0.978
1.18	-1.5	1.18	0.982	1.166	1.562	1.166	0.976
1.181	0.063	1.181	0.981	1.167	1.562	1.167	0.974
1.182	0.063	1.182	0.98	1.168	1.562	1.168	0.974
1.183	0.063	1.183	0.976	1.169	1.562	1.169	0.974
1.184	0.063	1.184	0.973	1.17	1.562	1.17	0.974
1.185	0.063	1.185	0.97	1.171	1.562	1.171	0.974
1.186	0.063	1.186	0.968	1.172	1.562	1.172	0.974
1.187	0.063	1.187	0.967	1.173	1.562	1.173	0.974
1.188	0.063	1.188	0.968	1.174	1.562	1.174	0.974
1.189	0.063	1.189	0.97	1.175	1.562	1.175	0.974
1.19	0.063	1.19	0.973	1.176	1.562	1.176	0.974
1.191	0.063	1.191	0.975	1.177	1.562	1.177	0.972
1.192	0.063	1.192	0.978	1.178	1.562	1.178	0.97
1.193	0.063	1.193	0.982	1.179	1.562	1.179	0.968
1.194	0.063	1.194	0.986	1.18	1.562	1.18	0.965
1.195	0.063	1.195	0.991	1.181	1.562	1.181	0.963
1.196	0.063	1.196	0.995	1.182	1.562	1.182	0.965
1.197	0.063	1.197	0.999	1.183	1.562	1.183	0.968
1.198	0.063	1.198	1	1.184	1.562	1.184	0.97
1.199	0.063	1.199	0.999	1.185	1.562	1.185	0.972
1.2	0.063	1.2	0.998	1.186	1.562	1.186	0.974
1.201	0.063	1.201	0.996	1.187	0	1.187	0.974
1.202	0.063	1.202	0.995	1.188	1.562	1.188	0.974
1.203	0.063	1.203	0.995	1.189	1.562	1.189	0.974
1.204	0.063	1.204	0.996	1.19	1.562	1.19	0.974
1.205	0.063	1.205	0.998	1.191	1.562	1.191	0.974
1.206	0.063	1.206	0.998	1.192	1.562	1.192	0.974
1.207	0.063	1.207	0.998	1.193	1.562	1.193	0.974
1.208	0.063	1.208	0.996	1.194	1.562	1.194	0.974
1.209	0.063	1.209	0.991	1.195	1.562	1.195	0.974
1.21	0.063	1.21	0.986	1.196	1.562	1.196	0.972
1.211	0.063	1.211	0.981	1.197	1.562	1.197	0.97
1.212	0.063	1.212	0.977	1.198	1.562	1.198	0.968
1.213	0.063	1.213	0.976	1.199	1.562	1.199	0.965
1.214	0.063	1.214	0.977	1.2	1.562	1.2	0.965
1.215	0.063	1.215	0.979	1.201	1.562	1.201	0.97
1.216	0.063	1.216	0.982	1.202	1.562	1.202	0.974
1.217	0.063	1.217	0.983	1.203	1.562	1.203	0.978
1.218	0.063	1.218	0.984	1.204	1.562	1.204	0.983
1.219	0.063	1.219	0.983	1.205	1.562	1.205	0.985
1.22	0.063	1.22	0.981	1.206	1.562	1.206	0.985
1.221	0.063	1.221	0.98	1.207	1.562	1.207	0.985
1.222	0.063	1.222	0.98	1.208	1.562	1.208	0.985
1.223	0.063	1.223	0.98	1.209	1.562	1.209	0.985
1.224	0.063	1.224	0.981	1.21	1.562	1.21	0.983
1.225	0.063	1.225	0.983	1.211	1.562	1.211	0.981
1.226	0.063	1.226	0.985	1.212	1.562	1.212	0.978
1.227	0.063	1.227	0.986	1.213	1.562	1.213	0.976
1.228	0.063	1.228	0.986	1.214	1.562	1.214	0.974
1.229	0.063	1.229	0.985	1.215	1.562	1.215	0.974
1.23	0.063	1.23	0.983	1.216	1.562	1.216	0.974
1.231	0.063	1.231	0.981	1.217	1.562	1.217	0.974
1.232	0.063	1.232	0.98	1.218	1.562	1.218	0.974
1.233	0.063	1.233	0.98	1.219	1.562	1.219	0.976
1.234	0.063	1.234	0.98	1.22	1.562	1.22	0.978
1.235	0.063	1.235	0.981	1.221	1.562	1.221	0.981
1.236	-1.5	1.236	0.983	1.222	1.562	1.222	0.983
1.237	-1.5	1.237	0.985	1.223	1.562	1.223	0.985
1.238	0.063	1.238	0.986	1.224	1.562	1.224	0.983
1.239	0.063	1.239	0.987	1.225	1.562	1.225	0.981
1.24	0.063	1.24	0.988	1.226	1.562	1.226	0.978
1.241	0.063	1.241	0.988	1.227	1.562	1.227	0.976
1.242	0.063	1.242	0.987	1.228	1.562	1.228	0.974
1.243	0.063	1.243	0.986	1.229	1.562	1.229	0.974
1.244	0.063	1.244	0.985	1.23	1.562	1.23	0.974
1.245	0.063	1.245	0.983	1.231	1.562	1.231	0.974
1.246	0.063	1.246	0.981	1.232	1.562	1.232	0.974
1.247	0.063	1.247	0.98	1.233	1.562	1.233	0.974
1.248	0.063	1.248	0.98	1.234	1.562	1.234	0.974
1.249	0.063	1.249	0.98	1.235	1.562	1.235	0.974
1.25	0.063	1.25	0.981	1.236	0	1.236	0.974
1.251	0.063	1.251	0.983	1.237	1.562	1.237	0.974
1.252	0.063	1.252	0.985	1.238	1.562	1.238	0.974
1.253	0.063	1.253	0.986	1.239	1.562	1.239	0.974
1.254	0.063	1.254	0.987	1.24	1.562	1.24	0.974
1.255	0.063	1.255	0.988	1.241	1.562	1.241	0.976
1.256	0.063	1.256	0.988	1.242	1.562	1.242	0.978
1.257	0.063	1.257	0.988	1.243	1.562	1.243	0.981
1.258	0.063	1.258	0.988	1.244	1.562	1.244	0.983
1.259	0.063	1.259	0.988	1.245	1.562	1.245	0.985
1.26	0.063	1.26	0.988	1.246	1.562	1.246	0.983
1.261	0.063	1.261	0.987	1.247	1.562	1.247	0.981
1.262	0.063	1.262	0.986	1.248	1.562	1.248	0.978
1.263	0.063	1.263	0.985	1.249	1.562	1.249	0.976
1.264	0.063	1.264	0.983	1.25	1.562	1.25	0.974
1.265	0.063	1.265	0.981	1.251	1.562	1.251	0.974
1.266	0.063	1.266	0.98	1.252	1.562	1.252	0.976
1.267	0.063	1.267	0.98	1.253	1.562	1.253	0.978
1.268	0.063	1.268	0.981	1.254	0	1.254	0.981
1.269	0.063	1.269	0.984	1.255	1.562	1.255	0.983
1.27	0.063	1.27	0.988	1.256	1.562	1.256	0.985
1.271	0.063	1.271	0.991	1.257	1.562	1.257	0.983
1.272	0.063	1.272	0.994	1.258	1.562	1.258	0.981
1.273	0.063	1.273	0.995	1.259	1.562	1.259	0.978
1.274	0.063	1.274	0.995	1.26	1.562	1.26	0.976
1.275	0.063	1.275	0.992	1.261	1.562	1.261	0.974
1.276	0.063	1.276	0.988	1.262	1.562	1.262	0.974
1.277	0.063	1.277	0.983	1.263	1.562	1.263	0.976
1.278	0.063	1.278	0.978	1.264	1.562	1.264	0.976
1.279	-1.5	1.279	0.973	1.265	1.562	1.265	0.976
1.28	0.063	1.28	0.97	1.266	0	1.266	0.976
1.281	0.063	1.281	0.968	1.267	1.562	1.267	0.978
1.282	0.063	1.282	0.968	1.268	1.562	1.268	0.976
1.283	0.063	1.283	0.97	1.269	1.562	1.269	0.978
1.284	0.063	1.284	0.973	1.27	1.562	1.27	0.981
1.285	0.063	1.285	0.976	1.271	1.562	1.271	0.983
1.286	0.063	1.286	0.979	1.272	1.562	1.272	0.981
1.287	0.063	1.287	0.982	1.273	1.562	1.273	0.981
1.288	0.063	1.288	0.983	1.274	1.562	1.274	0.978
1.289	0.063	1.289	0.982	1.275	1.562	1.275	0.976
1.29	0.063	1.29	0.981	1.276	1.562	1.276	0.974
1.291	0.063	1.291	0.98	1.277	1.562	1.277	0.976
1.292	0.063	1.292	0.98	1.278	1.562	1.278	0.978
1.293	0.063	1.293	0.98	1.279	1.562	1.279	0.981
1.294	0.063	1.294	0.981	1.28	1.562	1.28	0.983
1.295	0.063	1.295	0.983	1.281	1.562	1.281	0.985
1.296	0.063	1.296	0.984	1.282	1.562	1.282	0.983
1.297	0.063	1.297	0.984	1.283	1.562	1.283	0.981
1.298	0.063	1.298	0.983	1.284	1.562	1.284	0.978
1.299	0.063	1.299	0.98	1.285	1.562	1.285	0.976
1.3	0.063	1.3	0.978	1.286	1.562	1.286	0.974
				1.287	1.562	1.287	0.974
				1.288	1.562	1.288	0.974
				1.289	1.562	1.289	0.974
				1.29	0	1.29	0.974
				1.291	1.562	1.291	0.974
				1.292	1.562	1.292	0.974
				1.293	1.562	1.293	0.974
				1.294	1.562	1.294	0.974
				1.295	1.562	1.295	0.974
				1.296	1.562	1.296	0.974
				1.297	1.562	1.297	0.974
				1.298	1.562	1.298	0.974
				1.299	1.562	1.299	0.974
				1.3	1.562	1.3	0.974

## Sheet: Fig. 2f
t(s)	voltage(V)	t(s)	transmission
-0.02	45.3125	-0.02	0.082
-0.0196	45.9671	-0.0196	0.1475
-0.0192	46.3269	-0.0192	0.0984
-0.0188	46.6569	-0.0188	0.0492
-0.0184	46.8208	-0.0184	0.0984
-0.018	46.9117	-0.018	0.0656
-0.0176	46.9375	-0.0176	0.0492
-0.0172	46.95	-0.0172	0.082
-0.0168	46.9725	-0.0168	0.0984
-0.0164	47.0225	-0.0164	0.0656
-0.016	47.0975	-0.016	0.0984
-0.0156	47.1875	-0.0156	0.0656
-0.0152	47.2825	-0.0152	0.0492
-0.0148	47.375	-0.0148	0.1148
-0.0144	47.4625	-0.0144	0.0656
-0.014	47.55	-0.014	0.082
-0.0136	47.65	-0.0136	0.1148
-0.0132	47.7675	-0.0132	0.0984
-0.0128	47.9	-0.0128	0.1148
-0.0124	48.0375	-0.0124	0.0984
-0.012	48.17	-0.012	0.0984
-0.0116	48.285	-0.0116	0.082
-0.0112	48.3775	-0.0112	0.082
-0.0108	48.45	-0.0108	0.082
-0.0104	48.5125	-0.0104	0.1311
-0.01	48.565	-0.01	0.082
-0.0096	48.6075	-0.0096	0
-0.0092	48.6375	-0.0092	0.0164
-0.0088	48.6525	-0.0088	0.0656
-0.0084	48.65	-0.0084	0.1148
-0.008	48.645	-0.008	0.0492
-0.0076	48.655	-0.0076	0.0492
-0.0072	48.6975	-0.0072	0.0492
-0.0068	48.78	-0.0068	0.0492
-0.0064	48.9025	-0.0064	0.0492
-0.006	49.045	-0.006	0.0492
-0.0056	49.18	-0.0056	0.0328
-0.0052	49.2825	-0.0052	0.0984
-0.0048	49.345	-0.0048	0.0984
-0.0044	49.3675	-0.0044	0.0984
-0.004	49.37	-0.004	0.0984
-0.0036	49.38	-0.0036	0.1311
-0.0032	49.2575	-0.0032	0.0656
-0.0028	48.6875	-0.0028	0.0492
-0.0024	47.195	-0.0024	0.0492
-0.002	44.13	-0.002	0.1148
-0.0016	38.6825	-0.0016	0.1311
-0.0012	30.5325	-0.0012	0.0656
-0.0008	19.8425	-0.0008	0.0656
-0.0004	7.2475	-0.0004	0.0492
0	-6.135	0	0.1311
0.0004	-18.715	0.0004	0.3115
0.0008	-29.39	0.0008	0.4426
0.0012	-37.53	0.0012	0.3607
0.0016	-42.9775	0.0016	0.3607
0.002	-46.0475	0.002	0.4098
0.0024	-47.5275	0.0024	0.3279
0.0028	-48.045	0.0028	0.2951
0.0032	-48.0775	0.0032	0.3443
0.0036	-47.9425	0.0036	0.3279
0.004	-47.8075	0.004	0.3279
0.0044	-47.68	0.0044	0.3279
0.0048	-47.5625	0.0048	0.3115
0.0052	-47.45	0.0052	0.2951
0.0056	-47.345	0.0056	0.2787
0.006	-47.2425	0.006	0.2459
0.0064	-47.145	0.0064	0.2295
0.0068	-47.0575	0.0068	0.3279
0.0072	-46.985	0.0072	0.2787
0.0076	-46.925	0.0076	0.3115
0.008	-46.875	0.008	0.3443
0.0084	-46.825	0.0084	0.2295
0.0088	-46.765	0.0088	0.2459
0.0092	-46.695	0.0092	0.2459
0.0096	-46.6175	0.0096	0.2787
0.01	-46.545	0.01	0.2295
0.0104	-46.49	0.0104	0.2623
0.0108	-46.4625	0.0108	0.2459
0.0112	-46.4575	0.0112	0.1967
0.0116	-46.4675	0.0116	0.2131
0.012	-46.4675	0.012	0.2131
0.0124	-46.44	0.0124	0.2295
0.0128	-46.375	0.0128	0.1803
0.0132	-46.27	0.0132	0.2459
0.0136	-46.13	0.0136	0.1803
0.014	-45.9775	0.014	0.2459
0.0144	-45.8275	0.0144	0.2459
0.0148	-45.6875	0.0148	0.2131
0.0152	-45.57	0.0152	0.2787
0.0156	-45.48	0.0156	0.2459
0.016	-45.4125	0.016	0.2131
0.0164	-45.365	0.0164	0.2459
0.0168	-45.335	0.0168	0.1803
0.0172	-45.3125	0.0172	0.2295
0.0176	-45.2875	0.0176	0.2131
0.018	-45.25	0.018	0.2295
0.0184	-45.1875	0.0184	0.1311
0.0188	-45.095	0.0188	0.2459
0.0192	-44.9675	0.0192	0.2295
0.0196	-44.8075	0.0196	0.2787
0.02	-44.625	0.02	0.2131
0.0204	-44.4375	0.0204	0.1311
0.0208	-44.255	0.0208	0.1803
0.0212	-44.095	0.0212	0.1639
0.0216	-43.9675	0.0216	0.1967
0.022	-43.875	0.022	0.1803
0.0224	-43.8125	0.0224	0.2131
0.0228	-43.7775	0.0228	0.1639
0.0232	-43.76	0.0232	0.1803
0.0236	-43.7525	0.0236	0.2295
0.024	-43.75	0.024	0.2295
0.0244	-43.75	0.0244	0.1639
0.0248	-43.75	0.0248	0.1639
0.0252	-43.75	0.0252	0.1311
0.0256	-43.75	0.0256	0.1639
0.026	-43.75	0.026	0.1311
0.0264	-43.75	0.0264	0.1639
0.0268	-43.75	0.0268	0.1967
0.0272	-43.7475	0.0272	0.1803
0.0276	-43.7375	0.0276	0.1475
0.028	-43.7125	0.028	0.2459
0.0284	-43.6625	0.0284	0.1803
0.0288	-43.575	0.0288	0.2295
0.0292	-43.445	0.0292	0.1803
0.0296	-43.275	0.0296	0.1967
0.03	-43.075	0.03	0.0984
0.0304	-42.8625	0.0304	0.1475
0.0308	-42.66	0.0308	0.2131
0.0312	-42.4825	0.0312	0.1639
0.0316	-42.335	0.0316	0.1967
0.032	-42.215	0.032	0.1475
0.0324	-42.1125	0.0324	0.1639
0.0328	-42.0175	0.0328	0.1803
0.0332	-41.92	0.0332	0.1803
0.0336	-41.8225	0.0336	0.1475
0.034	-41.7275	0.034	0.1639
0.0344	-41.6375	0.0344	0.1639
0.0348	-41.55	0.0348	0.1311
0.0352	-41.47	0.0352	0.1803
0.0356	-41.385	0.0356	0.1311
0.036	-41.29	0.036	0.1803
0.0364	-41.1875	0.0364	0.1311
0.0368	-41.0825	0.0368	0.1639
0.0372	-40.9725	0.0372	0.1639
0.0376	-40.8725	0.0376	0.1967
0.038	-40.7875	0.038	0.1639
0.0384	-40.715	0.0384	0.1967
0.0388	-40.6525	0.0388	0.1803
0.0392	-40.5975	0.0392	0.1803
0.0396	-40.5375	0.0396	0.0984
0.04	-40.47	0.04	0.1967
0.0404	-40.395	0.0404	0.1311
0.0408	-40.31	0.0408	0.1148
0.0412	-40.22	0.0412	0.1967
0.0416	-40.13	0.0416	0.1803
0.042	-40.0375	0.042	0.082
0.0424	-39.9375	0.0424	0.1639
0.0428	-39.8325	0.0428	0.1803
0.0432	-39.7175	0.0432	0.1639
0.0436	-39.595	0.0436	0.1311
0.044	-39.47	0.044	0.1475
0.0444	-39.355	0.0444	0.082
0.0448	-39.255	0.0448	0.1803
0.0452	-39.1775	0.0452	0.2131
0.0456	-39.1225	0.0456	0.1803
0.046	-39.09	0.046	0.1475
0.0464	-39.0725	0.0464	0.1311
0.0468	-39.065	0.0468	0.1639
0.0472	-39.0625	0.0472	0.1148
0.0476	-39.0625	0.0476	0.1148
0.048	-39.0625	0.048	0.1803
0.0484	-39.0625	0.0484	0.1475
0.0488	-39.0625	0.0488	0.1967
0.0492	-39.0625	0.0492	0.1311
0.0496	-39.0625	0.0496	0.1803
0.05	-39.06	0.05	0.1311
0.0504	-39.0525	0.0504	0.1803
0.0508	-39.0375	0.0508	0.1639
0.0512	-39.0125	0.0512	0.1475
0.0516	-38.975	0.0516	0.1639
0.052	-38.93	0.052	0.1311
0.0524	-38.88	0.0524	0.2295
0.0528	-38.825	0.0528	0.0984
0.0532	-38.765	0.0532	0.1475
0.0536	-38.6975	0.0536	0.2131
0.054	-38.61	0.054	0.1311
0.0544	-38.4975	0.0544	0.1639
0.0548	-38.3625	0.0548	0.1311
0.0552	-38.205	0.0552	0.1475
0.0556	-38.0325	0.0556	0.1803
0.056	-37.8625	0.056	0.1803
0.0564	-37.705	0.0564	0.1967
0.0568	-37.5625	0.0568	0.1311
0.0572	-37.4425	0.0572	0.1311
0.0576	-37.345	0.0576	0.1311
0.058	-37.2625	0.058	0.1803
0.0584	-37.19	0.0584	0.1639
0.0588	-37.1225	0.0588	0.1803
0.0592	-37.055	0.0592	0.1148
0.0596	-36.9825	0.0596	0.2295
0.06	-36.9025	0.06	0.1148
0.0604	-36.81	0.0604	0.1803
0.0608	-36.7075	0.0608	0.1475
0.0612	-36.5925	0.0612	0.2131
0.0616	-36.47	0.0616	0.082
0.062	-36.3425	0.062	0.1311
0.0624	-36.22	0.0624	0.1639
0.0628	-36.1025	0.0628	0.1639
0.0632	-35.99	0.0632	0.1475
0.0636	-35.875	0.0636	0.1639
0.064	-35.76	0.064	0.1639
0.0644	-35.64	0.0644	0.1475
0.0648	-35.52	0.0648	0.1311
0.0652	-35.4125	0.0652	0.1311
0.0656	-35.33	0.0656	0.1148
0.066	-35.2675	0.066	0.1639
0.0664	-35.22	0.0664	0.1148
0.0668	-35.175	0.0668	0.1148
0.0672	-35.1125	0.0672	0.1311
0.0676	-35.0225	0.0676	0.1148
0.068	-34.9125	0.068	0.1148
0.0684	-34.7975	0.0684	0.1639
0.0688	-34.695	0.0688	0.1311
0.0692	-34.625	0.0692	0.1311
0.0696	-34.5875	0.0696	0.1311
0.07	-34.5725	0.07	0.1311
0.0704	-34.5625	0.0704	0.1311
0.0708	-34.54	0.0708	0.1311
0.0712	-34.4875	0.0712	0.0984
0.0716	-34.415	0.0716	0.1475
0.072	-34.335	0.072	0.1639
0.0724	-34.2625	0.0724	0.1967
0.0728	-34.2125	0.0728	0.2131
0.0732	-34.2	0.0732	0.1311
0.0736	-34.215	0.0736	0.1803
0.074	-34.2475	0.074	0.082
0.0744	-34.285	0.0744	0.1475
0.0748	-34.3125	0.0748	0.1475
0.0752	-34.3125	0.0752	0.1475
0.0756	-34.2775	0.0756	0.1311
0.076	-34.2	0.076	0.1475
0.0764	-34.08	0.0764	0.1639
0.0768	-33.925	0.0768	0.1639
0.0772	-33.75	0.0772	0.1148
0.0776	-33.575	0.0776	0.1311
0.078	-33.415	0.078	0.1311
0.0784	-33.2775	0.0784	0.1967
0.0788	-33.1625	0.0788	0.1475
0.0792	-33.06	0.0792	0.1639
0.0796	-32.9525	0.0796	0.0656
0.08	-32.84	0.08	0.1148
0.0804	-32.7225	0.0804	0.1475
0.0808	-32.6025	0.0808	0.1639
0.0812	-32.4925	0.0812	0.1148
0.0816	-32.405	0.0816	0.1311
0.082	-32.3275	0.082	0.1311
0.0824	-32.255	0.0824	0.1311
0.0828	-32.18	0.0828	0.1475
0.0832	-32.0875	0.0832	0.1967
0.0836	-31.97	0.0836	0.1475
0.084	-31.84	0.084	0.1311
0.0844	-31.7025	0.0844	0.1148
0.0848	-31.57	0.0848	0.082
0.0852	-31.4575	0.0852	0.2131
0.0856	-31.3725	0.0856	0.1803
0.086	-31.31	0.086	0.0984
0.0864	-31.2675	0.0864	0.1311
0.0868	-31.235	0.0868	0.1148
0.0872	-31.2025	0.0872	0.1311
0.0876	-31.16	0.0876	0.1639
0.088	-31.11	0.088	0.1311
0.0884	-31.0525	0.0884	0.1639
0.0888	-30.9875	0.0888	0.1311
0.0892	-30.9125	0.0892	0.1311
0.0896	-30.8325	0.0896	0.1803
0.09	-30.735	0.09	0.1311
0.0904	-30.615	0.0904	0.1803
0.0908	-30.475	0.0908	0.1639
0.0912	-30.325	0.0912	0.1311
0.0916	-30.1675	0.0916	0.1311
0.092	-30.0225	0.092	0.1639
0.0924	-29.9025	0.0924	0.1311
0.0928	-29.8125	0.0928	0.1311
0.0932	-29.75	0.0932	0.1475
0.0936	-29.715	0.0936	0.1639
0.094	-29.6975	0.094	0.1311
0.0944	-29.69	0.0944	0.1475
0.0948	-29.6875	0.0948	0.1803
0.0952	-29.685	0.0952	0.1967
0.0956	-29.6775	0.0956	0.1803
0.096	-29.6625	0.096	0.1639
0.0964	-29.6375	0.0964	0.1803
0.0968	-29.6	0.0968	0.1148
0.0972	-29.555	0.0972	0.1311
0.0976	-29.505	0.0976	0.0984
0.098	-29.45	0.098	0.082
0.0984	-29.3875	0.0984	0.0984
0.0988	-29.3125	0.0988	0.1148
0.0992	-29.2125	0.0992	0.082
0.0996	-29.0825	0.0996	0.1475
0.1	-28.925	0.1	0.1639
0.1004	-28.75	0.1004	0.1639
0.1008	-28.575	0.1008	0.1803
0.1012	-28.42	0.1012	0.082
0.1016	-28.2975	0.1016	0.0656
0.102	-28.21	0.102	0.1967
0.1024	-28.15	0.1024	0.1311
0.1028	-28.1	0.1028	0.2131
0.1032	-28.04	0.1032	0.1475
0.1036	-27.95	0.1036	0.2131
0.104	-27.8225	0.104	0.1639
0.1044	-27.66	0.1044	0.1311
0.1048	-27.475	0.1048	0.1148
0.1052	-27.2875	0.1052	0.1311
0.1056	-27.125	0.1056	0.1639
0.106	-27	0.106	0.1639
0.1064	-26.9175	0.1064	0.1639
0.1068	-26.875	0.1068	0.1639
0.1072	-26.8625	0.1072	0.1311
0.1076	-26.8625	0.1076	0.1148
0.108	-26.865	0.108	0.0984
0.1084	-26.8625	0.1084	0.1311
0.1088	-26.85	0.1088	0.0492
0.1092	-26.8225	0.1092	0.1311
0.1096	-26.7775	0.1096	0.1148
0.11	-26.7175	0.11	0.1803
0.1104	-26.6425	0.1104	0.1475
0.1108	-26.55	0.1108	0.1311
0.1112	-26.445	0.1112	0.1475
0.1116	-26.33	0.1116	0.1311
0.112	-26.1975	0.112	0.1148
0.1124	-26.0475	0.1124	0.1311
0.1128	-25.8875	0.1128	0.1639
0.1132	-25.7175	0.1132	0.1148
0.1136	-25.545	0.1136	0.1148
0.114	-25.3875	0.114	0.1639
0.1144	-25.255	0.1144	0.1148
0.1148	-25.15	0.1148	0.1311
0.1152	-25.0775	0.1152	0.1311
0.1156	-25.035	0.1156	0.1639
0.116	-25.0125	0.116	0.1311
0.1164	-25.0025	0.1164	0.0984
0.1168	-25	0.1168	0.1639
0.1172	-25	0.1172	0.0984
0.1176	-25	0.1176	0.1148
0.118	-25	0.118	0.1148
0.1184	-25	0.1184	0.1475
0.1188	-25	0.1188	0.1475
0.1192	-25	0.1192	0.0984
0.1196	-24.9975	0.1196	0.1475
0.12	-24.99	0.12	0.1311
0.1204	-24.975	0.1204	0.0984
0.1208	-24.95	0.1208	0.1639
0.1212	-24.91	0.1212	0.0984
0.1216	-24.86	0.1216	0.1311
0.122	-24.8025	0.122	0.082
0.1224	-24.7375	0.1224	0.1639
0.1228	-24.6625	0.1228	0.1639
0.1232	-24.5825	0.1232	0.1148
0.1236	-24.485	0.1236	0.1475
0.124	-24.365	0.124	0.1311
0.1244	-24.225	0.1244	0.1639
0.1248	-24.075	0.1248	0.1311
0.1252	-23.9175	0.1252	0.1475
0.1256	-23.7725	0.1256	0.1475
0.126	-23.6525	0.126	0.1311
0.1264	-23.5625	0.1264	0.0984
0.1268	-23.5	0.1268	0.1475
0.1272	-23.465	0.1272	0.1148
0.1276	-23.4475	0.1276	0.0984
0.128	-23.44	0.128	0.1803
0.1284	-23.435	0.1284	0.1311
0.1288	-23.425	0.1288	0.1311
0.1292	-23.4025	0.1292	0.1639
0.1296	-23.36	0.1296	0.1148
0.13	-23.2875	0.13	0.082
0.1304	-23.1825	0.1304	0.1475
0.1308	-23.05	0.1308	0.1475
0.1312	-22.8925	0.1312	0.1475
0.1316	-22.72	0.1316	0.2131
0.132	-22.55	0.132	0.1639
0.1324	-22.3925	0.1324	0.1311
0.1328	-22.25	0.1328	0.1803
0.1332	-22.1325	0.1332	0.2131
0.1336	-22.0425	0.1336	0.1311
0.134	-21.975	0.134	0.1475
0.1344	-21.9275	0.1344	0.1639
0.1348	-21.9	0.1348	0.0984
0.1352	-21.885	0.1352	0.1803
0.1356	-21.8775	0.1356	0.1148
0.136	-21.875	0.136	0.1148
0.1364	-21.8725	0.1364	0.1311
0.1368	-21.865	0.1368	0.1475
0.1372	-21.85	0.1372	0.1475
0.1376	-21.8225	0.1376	0.1311
0.138	-21.775	0.138	0.1475
0.1384	-21.71	0.1384	0.1475
0.1388	-21.6275	0.1388	0.1311
0.1392	-21.5275	0.1392	0.1475
0.1396	-21.4175	0.1396	0.1311
0.14	-21.3125	0.14	0.1311
0.1404	-21.21	0.1404	0.1803
0.1408	-21.115	0.1408	0.1639
0.1412	-21.03	0.1412	0.1311
0.1416	-20.95	0.1416	0.1639
0.142	-20.8625	0.142	0.1148
0.1424	-20.7725	0.1424	0.2295
0.1428	-20.6775	0.1428	0.1803
0.1432	-20.5825	0.1432	0.1311
0.1436	-20.4925	0.1436	0.2131
0.144	-20.415	0.144	0.1639
0.1444	-20.3475	0.1444	0.1967
0.1448	-20.2875	0.1448	0.1639
0.1452	-20.2225	0.1452	0.2131
0.1456	-20.1475	0.1456	0.1803
0.146	-20.0525	0.146	0.1639
0.1464	-19.9275	0.1464	0.1148
0.1468	-19.77	0.1468	0.1639
0.1472	-19.5875	0.1472	0.1967
0.1476	-19.38	0.1476	0.1967
0.148	-19.165	0.148	0.1311
0.1484	-18.9675	0.1484	0.2295
0.1488	-18.8025	0.1488	0.2131
0.1492	-18.675	0.1492	0.2131
0.1496	-18.5925	0.1496	0.1311
0.15	-18.54	0.15	0.1967
0.1504	-18.495	0.1504	0.1639
0.1508	-18.4475	0.1508	0.1967
0.1512	-18.4	0.1512	0.2131
0.1516	-18.355	0.1516	0.1803
0.152	-18.325	0.152	0.1639
0.1524	-18.3225	0.1524	0.1967
0.1528	-18.3425	0.1528	0.1967
0.1532	-18.3625	0.1532	0.1967
0.1536	-18.36	0.1536	0.1967
0.154	-18.3175	0.154	0.1967
0.1544	-18.225	0.1544	0.1967
0.1548	-18.09	0.1548	0.1967
0.1552	-17.9375	0.1552	0.2131
0.1556	-17.79	0.1556	0.2131
0.156	-17.6625	0.156	0.1803
0.1564	-17.5625	0.1564	0.2131
0.1568	-17.4875	0.1568	0.2131
0.1572	-17.425	0.1572	0.2295
0.1576	-17.37	0.1576	0.1803
0.158	-17.32	0.158	0.1967
0.1584	-17.275	0.1584	0.1475
0.1588	-17.235	0.1588	0.2459
0.1592	-17.2025	0.1592	0.1475
0.1596	-17.17	0.1596	0.2295
0.16	-17.1275	0.16	0.1967
0.1604	-17.065	0.1604	0.2131
0.1608	-16.98	0.1608	0.2623
0.1612	-16.8675	0.1612	0.2459
0.1616	-16.7325	0.1616	0.2131
0.162	-16.59	0.162	0.1967
0.1624	-16.4525	0.1624	0.2295
0.1628	-16.325	0.1628	0.1803
0.1632	-16.22	0.1632	0.1967
0.1636	-16.1425	0.1636	0.1967
0.164	-16.08	0.164	0.2295
0.1644	-16.0275	0.1644	0.2131
0.1648	-15.9825	0.1648	0.1639
0.1652	-15.935	0.1652	0.2295
0.1656	-15.8775	0.1656	0.2131
0.166	-15.82	0.166	0.1311
0.1664	-15.7625	0.1664	0.1967
0.1668	-15.7025	0.1668	0.2787
0.1672	-15.64	0.1672	0.1639
0.1676	-15.5725	0.1676	0.2459
0.168	-15.4875	0.168	0.2459
0.1684	-15.3825	0.1684	0.2623
0.1688	-15.2625	0.1688	0.2623
0.1692	-15.13	0.1692	0.2295
0.1696	-14.995	0.1696	0.2459
0.17	-14.87	0.17	0.1803
0.1704	-14.76	0.1704	0.2459
0.1708	-14.665	0.1708	0.1967
0.1712	-14.5925	0.1712	0.2459
0.1716	-14.5425	0.1716	0.2787
0.172	-14.5125	0.172	0.2951
0.1724	-14.5025	0.1724	0.2295
0.1728	-14.505	0.1728	0.2787
0.1732	-14.505	0.1732	0.2459
0.1736	-14.4875	0.1736	0.2623
0.174	-14.4425	0.174	0.1967
0.1744	-14.3575	0.1744	0.2295
0.1748	-14.2325	0.1748	0.2459
0.1752	-14.0675	0.1752	0.2459
0.1756	-13.87	0.1756	0.2787
0.176	-13.65	0.176	0.2459
0.1764	-13.425	0.1764	0.2459
0.1768	-13.2125	0.1768	0.2623
0.1772	-13.0375	0.1772	0.2295
0.1776	-12.9175	0.1776	0.2623
0.178	-12.855	0.178	0.2131
0.1784	-12.845	0.1784	0.1967
0.1788	-12.8675	0.1788	0.2295
0.1792	-12.895	0.1792	0.3279
0.1796	-12.9025	0.1796	0.2295
0.18	-12.8825	0.18	0.2623
0.1804	-12.83	0.1804	0.2295
0.1808	-12.7575	0.1808	0.2787
0.1812	-12.6775	0.1812	0.2131
0.1816	-12.6025	0.1816	0.2295
0.182	-12.5325	0.182	0.2787
0.1824	-12.465	0.1824	0.2459
0.1828	-12.385	0.1828	0.2951
0.1832	-12.285	0.1832	0.2623
0.1836	-12.1575	0.1836	0.2951
0.184	-12.005	0.184	0.2951
0.1844	-11.8375	0.1844	0.2951
0.1848	-11.675	0.1848	0.3607
0.1852	-11.53	0.1852	0.1967
0.1856	-11.4125	0.1856	0.1967
0.186	-11.325	0.186	0.2459
0.1864	-11.2625	0.1864	0.2951
0.1868	-11.2125	0.1868	0.2623
0.1872	-11.1625	0.1872	0.2131
0.1876	-11.1075	0.1876	0.3115
0.188	-11.0425	0.188	0.2787
0.1884	-10.965	0.1884	0.2459
0.1888	-10.8725	0.1888	0.2623
0.1892	-10.7725	0.1892	0.2623
0.1896	-10.6625	0.1896	0.3115
0.19	-10.5475	0.19	0.2623
0.1904	-10.4325	0.1904	0.2623
0.1908	-10.3325	0.1908	0.2131
0.1912	-10.245	0.1912	0.3279
0.1916	-10.1775	0.1916	0.2623
0.192	-10.13	0.192	0.3279
0.1924	-10.1	0.1924	0.2787
0.1928	-10.0675	0.1928	0.2459
0.1932	-10.03	0.1932	0.2951
0.1936	-9.9775	0.1936	0.2951
0.194	-9.9025	0.194	0.2623
0.1944	-9.805	0.1944	0.2787
0.1948	-9.7025	0.1948	0.3279
0.1952	-9.6025	0.1952	0.3115
0.1956	-9.515	0.1956	0.2951
0.196	-9.4475	0.196	0.2623
0.1964	-9.4	0.1964	0.2623
0.1968	-9.36	0.1968	0.2459
0.1972	-9.3175	0.1972	0.2623
0.1976	-9.26	0.1976	0.2951
0.198	-9.1825	0.198	0.2295
0.1984	-9.08	0.1984	0.2623
0.1988	-8.9575	0.1988	0.2623
0.1992	-8.8175	0.1992	0.2951
0.1996	-8.67	0.1996	0.2623
0.2	-8.5175	0.2	0.3279
0.2004	-8.37	0.2004	0.3115
0.2008	-8.23	0.2008	0.3115
0.2012	-8.1075	0.2012	0.2459
0.2016	-8.005	0.2016	0.2459
0.202	-7.9275	0.202	0.3115
0.2024	-7.8725	0.2024	0.3115
0.2028	-7.84	0.2028	0.3115
0.2032	-7.8225	0.2032	0.2295
0.2036	-7.815	0.2036	0.2787
0.204	-7.81	0.204	0.2459
0.2044	-7.8025	0.2044	0.2951
0.2048	-7.785	0.2048	0.2787
0.2052	-7.7525	0.2052	0.3279
0.2056	-7.7	0.2056	0.2951
0.206	-7.63	0.206	0.2131
0.2064	-7.5425	0.2064	0.3115
0.2068	-7.445	0.2068	0.2787
0.2072	-7.345	0.2072	0.2787
0.2076	-7.2475	0.2076	0.2951
0.208	-7.15	0.208	0.2787
0.2084	-7.0575	0.2084	0.2951
0.2088	-6.9675	0.2088	0.3115
0.2092	-6.875	0.2092	0.2951
0.2096	-6.7825	0.2096	0.3279
0.21	-6.695	0.21	0.2787
0.2104	-6.6075	0.2104	0.3115
0.2108	-6.5175	0.2108	0.2951
0.2112	-6.43	0.2112	0.2787
0.2116	-6.3425	0.2116	0.2787
0.212	-6.25	0.212	0.2459
0.2124	-6.1575	0.2124	0.2459
0.2128	-6.07	0.2128	0.2951
0.2132	-5.9825	0.2132	0.3279
0.2136	-5.89	0.2136	0.2951
0.214	-5.795	0.214	0.3443
0.2144	-5.6925	0.2144	0.2951
0.2148	-5.575	0.2148	0.2951
0.2152	-5.445	0.2152	0.3115
0.2156	-5.3125	0.2156	0.2459
0.216	-5.18	0.216	0.2787
0.2164	-5.0525	0.2164	0.2787
0.2168	-4.9425	0.2168	0.3279
0.2172	-4.855	0.2172	0.2787
0.2176	-4.7875	0.2176	0.2787
0.218	-4.74	0.218	0.2787
0.2184	-4.7125	0.2184	0.377
0.2188	-4.6975	0.2188	0.2787
0.2192	-4.6875	0.2192	0.2951
0.2196	-4.675	0.2196	0.2623
0.22	-4.6525	0.22	0.3279
0.2204	-4.61	0.2204	0.3279
0.2208	-4.5375	0.2208	0.2623
0.2212	-4.4325	0.2212	0.2951
0.2216	-4.3	0.2216	0.3115
0.222	-4.1425	0.222	0.2951
0.2224	-3.97	0.2224	0.3115
0.2228	-3.8	0.2228	0.3443
0.2232	-3.6425	0.2232	0.2787
0.2236	-3.5	0.2236	0.3279
0.224	-3.3825	0.224	0.3279
0.2244	-3.2925	0.2244	0.2623
0.2248	-3.225	0.2248	0.3279
0.2252	-3.1775	0.2252	0.3115
0.2256	-3.15	0.2256	0.2459
0.226	-3.135	0.226	0.2951
0.2264	-3.1275	0.2264	0.3115
0.2268	-3.125	0.2268	0.3443
0.2272	-3.125	0.2272	0.3607
0.2276	-3.125	0.2276	0.3115
0.228	-3.125	0.228	0.3279
0.2284	-3.1225	0.2284	0.2787
0.2288	-3.115	0.2288	0.3279
0.2292	-3.1	0.2292	0.3607
0.2296	-3.0725	0.2296	0.3607
0.23	-3.0275	0.23	0.2951
0.2304	-2.9675	0.2304	0.377
0.2308	-2.895	0.2308	0.3607
0.2312	-2.81	0.2312	0.3934
0.2316	-2.72	0.2316	0.4262
0.232	-2.63	0.232	0.3934
0.2324	-2.5375	0.2324	0.4262
0.2328	-2.4375	0.2328	0.4426
0.2332	-2.3325	0.2332	0.459
0.2336	-2.2175	0.2336	0.459
0.234	-2.095	0.234	0.5738
0.2344	-1.97	0.2344	0.5246
0.2348	-1.855	0.2348	0.4918
0.2352	-1.755	0.2352	0.6066
0.2356	-1.6775	0.2356	0.5574
0.236	-1.62	0.236	0.541
0.2364	-1.5775	0.2364	0.6393
0.2368	-1.535	0.2368	0.6557
0.2372	-1.4775	0.2372	0.7049
0.2376	-1.3875	0.2376	0.7213
0.238	-1.2575	0.238	0.7049
0.2384	-1.0875	0.2384	0.7213
0.2388	-0.8875	0.2388	0.7213
0.2392	-0.675	0.2392	0.7869
0.2396	-0.475	0.2396	0.8033
0.24	-0.305	0.24	0.8852
0.2404	-0.175	0.2404	0.8361
0.2408	-0.0875	0.2408	0.8361
0.2412	-0.0375	0.2412	0.8361
0.2416	-0.0125	0.2416	0.8361
0.242	-0.0025	0.242	0.9016
0.2424	0	0.2424	0.9508
0.2428	0.0025	0.2428	1
0.2432	0.01	0.2432	0.9344
0.2436	0.025	0.2436	0.8852
0.244	0.0525	0.244	0.9344
0.2444	0.0975	0.2444	0.9508
0.2448	0.1575	0.2448	0.9508
0.2452	0.23	0.2452	0.918
0.2456	0.315	0.2456	0.9508
0.246	0.405	0.246	0.9016
0.2464	0.495	0.2464	0.9344
0.2468	0.5875	0.2468	0.9344
0.2472	0.6875	0.2472	0.918
0.2476	0.7925	0.2476	0.918
0.248	0.9075	0.248	0.9016
0.2484	1.03	0.2484	0.918
0.2488	1.155	0.2488	0.8689
0.2492	1.27	0.2492	0.8361
0.2496	1.37	0.2496	0.8033
0.25	1.4475	0.25	0.8361
0.2504	1.5025	0.2504	0.8033
0.2508	1.535	0.2508	0.8033
0.2512	1.5525	0.2512	0.8033
0.2516	1.56	0.2516	0.7049
0.252	1.5625	0.252	0.7377
0.2524	1.5625	0.2524	0.6557
0.2528	1.565	0.2528	0.6721
0.2532	1.5725	0.2532	0.6885
0.2536	1.5875	0.2536	0.6557
0.254	1.6125	0.254	0.6885
0.2544	1.65	0.2544	0.623
0.2548	1.6925	0.2548	0.6885
0.2552	1.7325	0.2552	0.623
0.2556	1.7625	0.2556	0.6066
0.256	1.7775	0.256	0.6557
0.2564	1.775	0.2564	0.5902
0.2568	1.77	0.2568	0.6885
0.2572	1.78	0.2572	0.5902
0.2576	1.825	0.2576	0.5574
0.258	1.9175	0.258	0.5246
0.2584	2.06	0.2584	0.5738
0.2588	2.2375	0.2588	0.5574
0.2592	2.4275	0.2592	0.5082
0.2596	2.6	0.2596	0.5082
0.26	2.7325	0.26	0.5246
0.2604	2.82	0.2604	0.5082
0.2608	2.8675	0.2608	0.5082
0.2612	2.8875	0.2612	0.5246
0.2616	2.9	0.2616	0.4754
0.262	2.9225	0.262	0.459
0.2624	2.9575	0.2624	0.4262
0.2628	3.005	0.2628	0.4426
0.2632	3.065	0.2632	0.4262
0.2636	3.1375	0.2636	0.377
0.264	3.225	0.264	0.3934
0.2644	3.3325	0.2644	0.377
0.2648	3.4675	0.2648	0.459
0.2652	3.63	0.2652	0.377
0.2656	3.8125	0.2656	0.3934
0.266	4	0.266	0.3934
0.2664	4.1825	0.2664	0.3279
0.2668	4.3425	0.2668	0.377
0.2672	4.47	0.2672	0.3607
0.2676	4.5625	0.2676	0.4098
0.268	4.625	0.268	0.3443
0.2684	4.66	0.2684	0.3279
0.2688	4.6775	0.2688	0.377
0.2692	4.685	0.2692	0.377
0.2696	4.6875	0.2696	0.3443
0.27	4.69	0.27	0.3607
0.2704	4.6975	0.2704	0.377
0.2708	4.7125	0.2708	0.3279
0.2712	4.74	0.2712	0.3279
0.2716	4.7875	0.2716	0.3607
0.272	4.8525	0.272	0.2787
0.2724	4.935	0.2724	0.3279
0.2728	5.0375	0.2728	0.3607
0.2732	5.155	0.2732	0.2951
0.2736	5.275	0.2736	0.3607
0.274	5.4025	0.274	0.3607
0.2744	5.535	0.2744	0.2787
0.2748	5.6625	0.2748	0.3607
0.2752	5.7825	0.2752	0.3115
0.2756	5.9	0.2756	0.2951
0.276	6.005	0.276	0.2951
0.2764	6.095	0.2764	0.2459
0.2768	6.175	0.2768	0.3115
0.2772	6.25	0.2772	0.2459
0.2776	6.3225	0.2776	0.3115
0.278	6.395	0.278	0.2787
0.2784	6.47	0.2784	0.377
0.2788	6.55	0.2788	0.3115
0.2792	6.63	0.2792	0.3279
0.2796	6.7075	0.2796	0.2787
0.28	6.7925	0.28	0.2787
0.2804	6.8875	0.2804	0.2787
0.2808	6.9875	0.2808	0.3115
0.2812	7.095	0.2812	0.2951
0.2816	7.205	0.2816	0.2951
0.282	7.305	0.282	0.2459
0.2824	7.39	0.2824	0.3443
0.2828	7.4625	0.2828	0.2459
0.2832	7.525	0.2832	0.2787
0.2836	7.59	0.2836	0.2951
0.284	7.6675	0.284	0.2295
0.2844	7.765	0.2844	0.3115
0.2848	7.89	0.2848	0.3279
0.2852	8.0425	0.2852	0.3115
0.2856	8.2125	0.2856	0.2623
0.286	8.39	0.286	0.2951
0.2864	8.5675	0.2864	0.2951
0.2868	8.73	0.2868	0.2787
0.2872	8.87	0.2872	0.2459
0.2876	8.9875	0.2876	0.2623
0.288	9.0875	0.288	0.2787
0.2884	9.1675	0.2884	0.2295
0.2888	9.2325	0.2888	0.3443
0.2892	9.285	0.2892	0.2787
0.2896	9.325	0.2896	0.2787
0.29	9.35	0.29	0.2459
0.2904	9.365	0.2904	0.3443
0.2908	9.3725	0.2908	0.2295
0.2912	9.375	0.2912	0.3115
0.2916	9.375	0.2916	0.2787
0.292	9.375	0.292	0.2295
0.2924	9.375	0.2924	0.3115
0.2928	9.375	0.2928	0.2295
0.2932	9.3775	0.2932	0.2623
0.2936	9.3875	0.2936	0.2459
0.294	9.4125	0.294	0.2459
0.2944	9.4625	0.2944	0.2459
0.2948	9.5475	0.2948	0.2787
0.2952	9.67	0.2952	0.2459
0.2956	9.825	0.2956	0.3115
0.296	10	0.296	0.2459
0.2964	10.175	0.2964	0.2951
0.2968	10.3325	0.2968	0.2295
0.2972	10.4625	0.2972	0.2951
0.2976	10.565	0.2976	0.2951
0.298	10.6475	0.298	0.3115
0.2984	10.725	0.2984	0.2459
0.2988	10.805	0.2988	0.2951
0.2992	10.895	0.2992	0.2787
0.2996	10.99	0.2996	0.2459
0.3	11.0825	0.3	0.2951
0.3004	11.1625	0.3004	0.2295
0.3008	11.2275	0.3008	0.2787
0.3012	11.2675	0.3012	0.2951
0.3016	11.29	0.3016	0.2623
0.302	11.3025	0.302	0.2459
0.3024	11.315	0.3024	0.2623
0.3028	11.3375	0.3028	0.2787
0.3032	11.3875	0.3032	0.2295
0.3036	11.465	0.3036	0.2131
0.304	11.5725	0.304	0.1967
0.3044	11.705	0.3044	0.2623
0.3048	11.8525	0.3048	0.2951
0.3052	12.0025	0.3052	0.2295
0.3056	12.1525	0.3056	0.2951
0.306	12.2925	0.306	0.2459
0.3064	12.42	0.3064	0.2623
0.3068	12.53	0.3068	0.2131
0.3072	12.6175	0.3072	0.2459
0.3076	12.6775	0.3076	0.2459
0.308	12.7125	0.308	0.2951
0.3084	12.725	0.3084	0.2623
0.3088	12.7325	0.3088	0.2459
0.3092	12.755	0.3092	0.3115
0.3096	12.805	0.3096	0.2623
0.31	12.895	0.31	0.2459
0.3104	13.03	0.3104	0.2623
0.3108	13.1975	0.3108	0.2623
0.3112	13.3775	0.3112	0.2295
0.3116	13.5575	0.3116	0.3115
0.312	13.7175	0.312	0.2131
0.3124	13.845	0.3124	0.3279
0.3128	13.9375	0.3128	0.2623
0.3132	14	0.3132	0.3115
0.3136	14.035	0.3136	0.2787
0.314	14.0525	0.314	0.2131
0.3144	14.06	0.3144	0.2951
0.3148	14.0625	0.3148	0.2623
0.3152	14.065	0.3152	0.2623
0.3156	14.075	0.3156	0.2787
0.316	14.0975	0.316	0.2459
0.3164	14.1375	0.3164	0.2459
0.3168	14.2	0.3168	0.2295
0.3172	14.28	0.3172	0.3115
0.3176	14.365	0.3176	0.2295
0.318	14.445	0.318	0.2787
0.3184	14.5125	0.3184	0.2295
0.3188	14.5625	0.3188	0.2131
0.3192	14.6075	0.3192	0.2295
0.3196	14.6675	0.3196	0.2459
0.32	14.755	0.32	0.2295
0.3204	14.875	0.3204	0.2951
0.3208	15.025	0.3208	0.2295
0.3212	15.185	0.3212	0.2295
0.3216	15.3325	0.3216	0.2459
0.322	15.4525	0.322	0.2295
0.3224	15.5375	0.3224	0.1967
0.3228	15.59	0.3228	0.1967
0.3232	15.6225	0.3232	0.2295
0.3236	15.65	0.3236	0.2459
0.324	15.685	0.324	0.2623
0.3244	15.7375	0.3244	0.3279
0.3248	15.8075	0.3248	0.2131
0.3252	15.895	0.3252	0.2295
0.3256	15.9925	0.3256	0.2459
0.326	16.095	0.326	0.2295
0.3264	16.2	0.3264	0.2459
0.3268	16.3125	0.3268	0.2459
0.3272	16.43	0.3272	0.2459
0.3276	16.5575	0.3276	0.2295
0.328	16.6925	0.328	0.2295
0.3284	16.825	0.3284	0.2459
0.3288	16.9425	0.3288	0.2295
0.3292	17.04	0.3292	0.2459
0.3296	17.11	0.3296	0.1475
0.33	17.1525	0.33	0.2295
0.3304	17.175	0.3304	0.2623
0.3308	17.185	0.3308	0.2459
0.3312	17.1875	0.3312	0.2295
0.3316	17.19	0.3316	0.2623
0.332	17.2	0.332	0.2951
0.3324	17.225	0.3324	0.2295
0.3328	17.275	0.3328	0.1803
0.3332	17.3625	0.3332	0.1967
0.3336	17.4925	0.3336	0.2623
0.334	17.6625	0.334	0.1967
0.3344	17.8625	0.3344	0.3279
0.3348	18.075	0.3348	0.1803
0.3352	18.275	0.3352	0.1639
0.3356	18.445	0.3356	0.2131
0.336	18.575	0.336	0.2295
0.3364	18.6625	0.3364	0.2295
0.3368	18.7125	0.3368	0.2131
0.3372	18.7375	0.3372	0.1967
0.3376	18.7475	0.3376	0.2131
0.338	18.75	0.338	0.2295
0.3384	18.75	0.3384	0.2623
0.3388	18.75	0.3388	0.2787
0.3392	18.75	0.3392	0.2295
0.3396	18.75	0.3396	0.1967
0.34	18.75	0.34	0.2459
0.3404	18.75	0.3404	0.1803
0.3408	18.7525	0.3408	0.2131
0.3412	18.76	0.3412	0.2295
0.3416	18.7775	0.3416	0.1475
0.342	18.8125	0.342	0.1475
0.3424	18.875	0.3424	0.1803
0.3428	18.9675	0.3428	0.2131
0.3432	19.095	0.3432	0.2131
0.3436	19.255	0.3436	0.2295
0.344	19.4375	0.344	0.2295
0.3444	19.625	0.3444	0.1803
0.3448	19.8075	0.3448	0.1639
0.3452	19.9675	0.3452	0.1967
0.3456	20.095	0.3456	0.1639
0.346	20.1875	0.346	0.2131
0.3464	20.25	0.3464	0.2131
0.3468	20.2875	0.3468	0.2459
0.3472	20.3125	0.3472	0.2295
0.3476	20.335	0.3476	0.1475
0.348	20.3625	0.348	0.1639
0.3484	20.4025	0.3484	0.2131
0.3488	20.455	0.3488	0.1967
0.3492	20.52	0.3492	0.2131
0.3496	20.6	0.3496	0.2295
0.35	20.7	0.35	0.1803
0.3504	20.8175	0.3504	0.2131
0.3508	20.9575	0.3508	0.2623
0.3512	21.1175	0.3512	0.2131
0.3516	21.2875	0.3516	0.2131
0.352	21.45	0.352	0.2295
0.3524	21.5975	0.3524	0.2295
0.3528	21.7225	0.3528	0.2459
0.3532	21.825	0.3532	0.2295
0.3536	21.915	0.3536	0.2131
0.354	22.01	0.354	0.2459
0.3544	22.1175	0.3544	0.2131
0.3548	22.235	0.3548	0.2295
0.3552	22.3575	0.3552	0.1639
0.3556	22.47	0.3556	0.1967
0.356	22.555	0.356	0.1803
0.3564	22.6025	0.3564	0.2623
0.3568	22.62	0.3568	0.1639
0.3572	22.6175	0.3572	0.2295
0.3576	22.6125	0.3576	0.2131
0.358	22.625	0.358	0.2459
0.3584	22.6725	0.3584	0.2295
0.3588	22.755	0.3588	0.1967
0.3592	22.865	0.3592	0.1639
0.3596	22.9925	0.3596	0.2131
0.36	23.12	0.36	0.2131
0.3604	23.23	0.3604	0.1803
0.3608	23.315	0.3608	0.2787
0.3612	23.375	0.3612	0.1639
0.3616	23.41	0.3616	0.1475
0.362	23.43	0.362	0.1639
0.3624	23.445	0.3624	0.1639
0.3628	23.465	0.3628	0.2295
0.3632	23.4975	0.3632	0.2131
0.3636	23.55	0.3636	0.2295
0.364	23.6175	0.364	0.2295
0.3644	23.695	0.3644	0.2131
0.3648	23.7675	0.3648	0.2131
0.3652	23.8225	0.3652	0.1639
0.3656	23.8475	0.3656	0.2131
0.366	23.8475	0.366	0.2131
0.3664	23.83	0.3664	0.1311
0.3668	23.8175	0.3668	0.1639
0.3672	23.825	0.3672	0.1475
0.3676	23.87	0.3676	0.1148
0.368	23.9525	0.368	0.1803
0.3684	24.065	0.3684	0.1311
0.3688	24.1925	0.3688	0.1475
0.3692	24.3275	0.3692	0.1803
0.3696	24.455	0.3696	0.1639
0.37	24.57	0.37	0.1967
0.3704	24.6775	0.3704	0.1803
0.3708	24.7775	0.3708	0.1639
0.3712	24.8675	0.3712	0.2295
0.3716	24.9525	0.3716	0.1803
0.372	25.0375	0.372	0.1967
0.3724	25.1175	0.3724	0.1803
0.3728	25.195	0.3728	0.1311
0.3732	25.275	0.3732	0.1803
0.3736	25.3625	0.3736	0.1311
0.374	25.455	0.374	0.2295
0.3744	25.5575	0.3744	0.1639
0.3748	25.675	0.3748	0.2131
0.3752	25.805	0.3752	0.2131
0.3756	25.9375	0.3756	0.1311
0.376	26.07	0.376	0.2131
0.3764	26.1975	0.3764	0.1803
0.3768	26.31	0.3768	0.1311
0.3772	26.405	0.3772	0.1803
0.3776	26.4875	0.3776	0.1311
0.378	26.5625	0.378	0.1803
0.3784	26.635	0.3784	0.1475
0.3788	26.7075	0.3788	0.1803
0.3792	26.78	0.3792	0.1639
0.3796	26.85	0.3796	0.1803
0.38	26.905	0.38	0.1311
0.3804	26.9325	0.3804	0.1311
0.3808	26.935	0.3808	0.1803
0.3812	26.9175	0.3812	0.1475
0.3816	26.8875	0.3816	0.1967
0.382	26.87	0.382	0.1639
0.3824	26.8925	0.3824	0.1475
0.3828	26.965	0.3828	0.1311
0.3832	27.09	0.3832	0.0984
0.3836	27.2625	0.3836	0.1311
0.384	27.46	0.384	0.1803
0.3844	27.6525	0.3844	0.1639
0.3848	27.82	0.3848	0.1967
0.3852	27.95	0.3852	0.1639
0.3856	28.0375	0.3856	0.1311
0.386	28.0875	0.386	0.2131
0.3864	28.1125	0.3864	0.1475
0.3868	28.1225	0.3868	0.1475
0.3872	28.125	0.3872	0.1639
0.3876	28.125	0.3876	0.1803
0.388	28.125	0.388	0.1148
0.3884	28.1275	0.3884	0.1639
0.3888	28.1375	0.3888	0.1148
0.3892	28.1625	0.3892	0.1639
0.3896	28.2125	0.3896	0.1311
0.39	28.3	0.39	0.2131
0.3904	28.43	0.3904	0.1311
0.3908	28.6	0.3908	0.1311
0.3912	28.8	0.3912	0.1803
0.3916	29.0125	0.3916	0.1967
0.392	29.2125	0.392	0.1311
0.3924	29.3825	0.3924	0.082
0.3928	29.5125	0.3928	0.1967
0.3932	29.6	0.3932	0.1148
0.3936	29.65	0.3936	0.1148
0.394	29.675	0.394	0.1148
0.3944	29.685	0.3944	0.1311
0.3948	29.69	0.3948	0.1475
0.3952	29.6975	0.3952	0.1311
0.3956	29.715	0.3956	0.1311
0.396	29.75	0.396	0.1148
0.3964	29.81	0.3964	0.0984
0.3968	29.895	0.3968	0.0984
0.3972	30.0075	0.3972	0.1639
0.3976	30.1425	0.3976	0.1475
0.398	30.2875	0.398	0.1148
0.3984	30.4325	0.3984	0.1639
0.3988	30.575	0.3988	0.1311
0.3992	30.705	0.3992	0.1803
0.3996	30.82	0.3996	0.1639
0.4	30.925	0.4	0.1148
0.4004	31.0175	0.4004	0.1639
0.4008	31.0925	0.4008	0.1967
0.4012	31.1525	0.4012	0.1639
0.4016	31.1975	0.4016	0.1311
0.402	31.225	0.402	0.082
0.4024	31.24	0.4024	0.1967
0.4028	31.2475	0.4028	0.1311
0.4032	31.25	0.4032	0.1311
0.4036	31.25	0.4036	0.1311
0.404	31.25	0.404	0.1803
0.4044	31.25	0.4044	0.1311
0.4048	31.25	0.4048	0.1311
0.4052	31.25	0.4052	0.1148
0.4056	31.25	0.4056	0.1311
0.406	31.2525	0.406	0.1311
0.4064	31.26	0.4064	0.082
0.4068	31.2775	0.4068	0.082
0.4072	31.31	0.4072	0.1639
0.4076	31.365	0.4076	0.1311
0.408	31.4425	0.408	0.1475
0.4084	31.545	0.4084	0.082
0.4088	31.6675	0.4088	0.1639
0.4092	31.8075	0.4092	0.1311
0.4096	31.955	0.4096	0.1475
0.41	32.11	0.41	0.1148
0.4104	32.265	0.4104	0.1311
0.4108	32.42	0.4108	0.1148
0.4112	32.5675	0.4112	0.1639
0.4116	32.71	0.4116	0.1311
0.412	32.84	0.412	0.082
0.4124	32.96	0.4124	0.0984
0.4128	33.07	0.4128	0.082
0.4132	33.1775	0.4132	0.1148
0.4136	33.28	0.4136	0.1475
0.414	33.3825	0.414	0.1311
0.4144	33.48	0.4144	0.0984
0.4148	33.57	0.4148	0.0984
0.4152	33.65	0.4152	0.082
0.4156	33.725	0.4156	0.0984
0.416	33.7975	0.416	0.082
0.4164	33.8775	0.4164	0.1803
0.4168	33.9675	0.4168	0.1311
0.4172	34.0625	0.4172	0.082
0.4176	34.155	0.4176	0.1148
0.418	34.2375	0.418	0.082
0.4184	34.3025	0.4184	0.1148
0.4188	34.35	0.4188	0.0984
0.4192	34.3875	0.4192	0.1311
0.4196	34.425	0.4196	0.0984
0.42	34.475	0.42	0.082
0.4204	34.5425	0.4204	0.1311
0.4208	34.6325	0.4208	0.1148
0.4212	34.7475	0.4212	0.1475
0.4216	34.8825	0.4216	0.1475
0.422	35.025	0.422	0.0984
0.4224	35.17	0.4224	0.1639
0.4228	35.305	0.4228	0.0984
0.4232	35.42	0.4232	0.0656
0.4236	35.5125	0.4236	0.0984
0.424	35.5875	0.424	0.1311
0.4244	35.6475	0.4244	0.1311
0.4248	35.7025	0.4248	0.1311
0.4252	35.755	0.4252	0.1148
0.4256	35.805	0.4256	0.082
0.426	35.85	0.426	0.082
0.4264	35.8875	0.4264	0.0984
0.4268	35.9125	0.4268	0.082
0.4272	35.9275	0.4272	0.0492
0.4276	35.935	0.4276	0.1148
0.428	35.9375	0.428	0.082
0.4284	35.94	0.4284	0.0656
0.4288	35.95	0.4288	0.1475
0.4292	35.975	0.4292	0.1639
0.4296	36.025	0.4296	0.1311
0.43	36.1125	0.43	0.0656
0.4304	36.2425	0.4304	0.082
0.4308	36.4125	0.4308	0.0656
0.4312	36.6125	0.4312	0.0984
0.4316	36.825	0.4316	0.082
0.432	37.025	0.432	0.0164
0.4324	37.195	0.4324	0.1148
0.4328	37.325	0.4328	0.1148
0.4332	37.415	0.4332	0.1311
0.4336	37.4725	0.4336	0.082
0.434	37.5125	0.434	0.0984
0.4344	37.5475	0.4344	0.0656
0.4348	37.59	0.4348	0.0984
0.4352	37.6425	0.4352	0.0656
0.4356	37.7075	0.4356	0.1148
0.436	37.785	0.436	0.1475
0.4364	37.8775	0.4364	0.0328
0.4368	37.98	0.4368	0.0984
0.4372	38.095	0.4372	0.1475
0.4376	38.2175	0.4376	0.1639
0.438	38.3475	0.438	0.0492
0.4384	38.475	0.4384	0.082
0.4388	38.5975	0.4388	0.0492
0.4392	38.71	0.4392	0.1148
0.4396	38.815	0.4396	0.1148
0.44	38.8975	0.44	0.0656
0.4404	38.96	0.4404	0.1148
0.4408	39.005	0.4408	0.1148
0.4412	39.035	0.4412	0.0656
0.4416	39.05	0.4416	0.1311
0.442	39.075	0.442	0.082
0.4424	39.1175	0.4424	0.082
0.4428	39.1775	0.4428	0.1311
0.4432	39.2575	0.4432	0.0656
0.4436	39.3625	0.4436	0.0492
0.444	39.4775	0.444	0.0656
0.4444	39.6	0.4444	0.0492
0.4448	39.735	0.4448	0.1148
0.4452	39.88	0.4452	0.1148
0.4456	40.025	0.4456	0.082
0.446	40.17	0.446	0.1475
0.4464	40.305	0.4464	0.1148
0.4468	40.4175	0.4468	0.0656
0.4472	40.5025	0.4472	0.1311
0.4476	40.5625	0.4476	0.0656
0.448	40.5975	0.448	0.1148
0.4484	40.615	0.4484	0.0164
0.4488	40.6225	0.4488	0.0656
0.4492	40.625	0.4492	0.0984
0.4496	40.625	0.4496	0.0164
0.45	40.6275	0.45	0.082
0.4504	40.635	0.4504	0.1148
0.4508	40.6525	0.4508	0.0984
0.4512	40.685	0.4512	0.082
0.4516	40.74	0.4516	0.082
0.452	40.8175	0.452	0.0656
0.4524	40.92	0.4524	0.0984
0.4528	41.0425	0.4528	0.082
0.4532	41.1825	0.4532	0.082
0.4536	41.33	0.4536	0.0328
0.454	41.48	0.454	0.0984
0.4544	41.62	0.4544	0.0656
0.4548	41.7425	0.4548	0.0984
0.4552	41.8325	0.4552	0.1311
0.4556	41.8825	0.4556	0.0984
0.456	41.8925	0.456	0.1311
0.4564	41.87	0.4564	0.0984
0.4568	41.83	0.4568	0.1148
0.4572	41.7975	0.4572	0.0984
0.4576	41.7975	0.4576	0.082
0.458	41.8425	0.458	0.0656
0.4584	41.945	0.4584	0.082
0.4588	42.105	0.4588	0.082
0.4592	42.31	0.4592	0.0984
0.4596	42.54	0.4596	0.0164
0.46	42.7775	0.46	0.0492
0.4604	42.9975	0.4604	0.0164
0.4608	43.1775	0.4608	0.0492
0.4612	43.3125	0.4612	0.0656
0.4616	43.405	0.4616	0.0656
0.462	43.4625	0.462	0.0656
0.4624	43.5	0.4624	0.0984
0.4628	43.5375	0.4628	0.0656
0.4632	43.5775	0.4632	0.0984
0.4636	43.62	0.4636	0.1148
0.464	43.6625	0.464	0.0328
0.4644	43.7	0.4644	0.0656
0.4648	43.725	0.4648	0.1803
0.4652	43.7425	0.4652	0.0984
0.4656	43.7575	0.4656	0.082
0.466	43.7775	0.466	0.0656
0.4664	43.8125	0.4664	0.082
0.4668	43.875	0.4668	0
0.4672	43.9675	0.4672	0.0328
0.4676	44.095	0.4676	0.082
0.468	44.255	0.468	0.082
0.4684	44.435	0.4684	0.0328
0.4688	44.615	0.4688	0.0328
0.4692	44.7825	0.4692	0.0984
0.4696	44.9175	0.4696	0.082
0.47	45.0075	0.47	0.0492
0.4704	45.0575	0.4704	0.1148
0.4708	45.08	0.4708	0.1148
0.4712	45.085	0.4712	0.0656
0.4716	45.09	0.4716	0.0164
0.472	45.11	0.472	0.0984
0.4724	45.1425	0.4724	0.0492
0.4728	45.1825	0.4728	0.0656
0.4732	45.225	0.4732	0.0984
0.4736	45.2625	0.4736	0.0656
0.474	45.2875	0.474	0.0984
0.4744	45.3025	0.4744	0.1148
0.4748	45.31	0.4748	0.0328
0.4752	45.3125	0.4752	0.1311
0.4756	45.315	0.4756	0.1475
0.476	45.325	0.476	0.082
0.4764	45.3475	0.4764	0.0656
0.4768	45.3875	0.4768	0.1148
0.4772	45.4525	0.4772	0.1148
0.4776	45.5425	0.4776	0.1311
0.478	45.65	0.478	0.082
0.4784	45.77	0.4784	0.1311
0.4788	45.9	0.4788	0.0984
0.4792	46.03	0.4792	0.0492
0.4796	46.1575	0.4796	0.1475
0.48	46.29	0.48	0.1148
0.4804	46.4275	0.4804	0.0656
0.4808	46.5625	0.4808	0.082
0.4812	46.695	0.4812	0.0984
0.4816	46.8225	0.4816	0.0984
0.482	46.93	0.482	0.082
0.4824	47.0125	0.4824	0.0492
0.4828	47.075	0.4828	0.0492
0.4832	47.1225	0.4832	0.082
0.4836	47.16	0.4836	0.082
0.484	47.2075	0.484	0.082
0.4844	47.275	0.4844	0.0492
0.4848	47.3625	0.4848	0.1148
0.4852	47.4625	0.4852	0.1311
0.4856	47.57	0.4856	0.1148
0.486	47.6725	0.486	0.0492
0.4864	47.765	0.4864	0.082
0.4868	47.85	0.4868	0.1311
0.4872	47.9375	0.4872	0.0984
0.4876	48.03	0.4876	0.0328
0.488	48.125	0.488	0.0656
0.4884	48.2175	0.4884	0.0656
0.4888	48.3	0.4888	0.082
0.4892	48.3625	0.4892	0.1148
0.4896	48.4025	0.4896	0.0656
0.49	48.4275	0.49	0.0328
0.4904	48.445	0.4904	0.1148
0.4908	48.465	0.4908	0.082
0.4912	48.5	0.4912	0.0656
0.4916	48.5625	0.4916	0.1148
0.492	48.6525	0.492	0.082
0.4924	48.7725	0.4924	0.0656
0.4928	48.9175	0.4928	0.0656
0.4932	49.075	0.4932	0.0656
0.4936	49.225	0.4936	0.1475
0.494	49.365	0.494	0.0656
0.4944	49.485	0.4944	0.0984
0.4948	49.5825	0.4948	0.1311
0.4952	49.6625	0.4952	0.0328
0.4956	49.7375	0.4956	0.1148
0.496	49.8025	0.496	0.0492
0.4964	49.86	0.4964	0.082
0.4968	49.7525	0.4968	0.0656
0.4972	49.1625	0.4972	0.1148
0.4976	47.6125	0.4976	0.1148
0.498	44.4775	0.498	0.1148
0.4984	38.9725	0.4984	0.082
0.4988	30.785	0.4988	0.082
0.4992	20.075	0.4992	0.082
0.4996	7.4725	0.4996	0.082
0.5	-5.9225	0.5	0.1639
0.5004	-18.5375	0.5004	0.3443
0.5008	-29.2725	0.5008	0.3934
0.5012	-37.4975	0.5012	0.4426
0.5016	-43.0425	0.5016	0.4098
0.502	-46.2075	0.502	0.3607
0.5024	-47.7625	0.5024	0.3443
0.5028	-48.3175	0.5028	0.3607
0.5032	-48.3325	0.5032	0.2459
0.5036	-48.1325	0.5036	0.3607
0.504	-47.8925	0.504	0.2787
0.5044	-47.6375	0.5044	0.3115
0.5048	-47.4	0.5048	0.3279
0.5052	-47.205	0.5052	0.2623
0.5056	-47.06	0.5056	0.3115
0.506	-46.965	0.506	0.2459
0.5064	-46.9125	0.5064	0.2787
0.5068	-46.8875	0.5068	0.2459
0.5072	-46.8775	0.5072	0.3115
0.5076	-46.875	0.5076	0.2951
0.508	-46.875	0.508	0.2459
0.5084	-46.875	0.5084	0.2787
0.5088	-46.875	0.5088	0.1803
0.5092	-46.8725	0.5092	0.2131
0.5096	-46.8625	0.5096	0.2131
0.51	-46.84	0.51	0.2131
0.5104	-46.7975	0.5104	0.2295
0.5108	-46.725	0.5108	0.2459
0.5112	-46.62	0.5112	0.1967
0.5116	-46.4875	0.5116	0.2459
0.512	-46.33	0.512	0.2623
0.5124	-46.1575	0.5124	0.3115
0.5128	-45.9875	0.5128	0.2131
0.5132	-45.83	0.5132	0.2459
0.5136	-45.6875	0.5136	0.1803
0.514	-45.57	0.514	0.2131
0.5144	-45.48	0.5144	0.2131
0.5148	-45.4125	0.5148	0.1967
0.5152	-45.3625	0.5152	0.2295
0.5156	-45.325	0.5156	0.2131
0.516	-45.2875	0.516	0.2459
0.5164	-45.2375	0.5164	0.1967
0.5168	-45.1642	0.5168	0.2295
0.5172	-45.06	0.5172	0.2295
0.5176	-44.9236	0.5176	0.1803
0.518	-44.7497	0.518	0.2131
0.5184	-44.5455	0.5184	0.2459
0.5188	-44.3038	0.5188	0.2459
0.5192	-44.0531	0.5192	0.1639
0.5196	-43.75	0.5196	0.1803

## Sheet: Fig. 4b
Relative displacement (%)	Interaction energy per unit length (kBT/μm)
-9.091	16.781
-6.818	8.113
-4.545	3.757
-2.273	0.837
0	0
2.273	0.905
4.545	3.161
6.818	6.355
9.091	10.071
11.364	13.906
13.636	17.472

[truncated: 17 more sheets: Fig. 4j, Fig. 8, Fig. 9, Fig. 10d, Fig. 10e, Fig. S3a, Fig. S3b, Fig. S3c, Fig. S3d, Fig. S3e, Fig. S3f, Fig. S4a, Fig. S5, Fig. S6, Fig. S8a, Fig. S8b, Fig. S10b]
